# Supplementary material for: Genomic analysis of the rhesus macaque (Macaca mulatta) and the cynomolgus macaque (Macaca fascicularis) uncover polygenic signatures of reinforcement speciation
Source: Ecol Evol. 2023 Oct 15;13(10):e10571. doi: 10.1002/ece3.10571 (PMC10577069; doi:10.1002/ece3.10571)
Supplement: Supplementary file 3 — Table S1. [file ECE3-13-e10571-s001.xlsx]

## Sheet: Sheet1
Geography	Species	Locality	Sex	Sample ID	SRA Number	Platform	Read Count	Read Length Average	Read Length Min/Max	Percentage Mapped	Percentage Duplicated	Final Coverage	Homozygous Ref Sites	Homozygous Alt Sites	Heterozygous Sites	Transitions	Transversions	Singletons	Missing Sites	Hom %	Het %	Initial Coverage
Allopatric	M. fascicularis	Khao Noi/Khao Tangkuan, Songkhla, Thailand	Male	SAMD00215310	DRS139839	Illumina HiSeq 2500	411170780	151	151	0.5946	0.0662	46.83	1252065486	2367367	2996169	3680850	1682686	658902	16732971	0.9976	0.0024	21.1211
Allopatric	M. fascicularis	S. Sumatra, Indonesia	Male	FascA12133	NA	Illumina Novaseq 6000	406279176	150	150	0.8395	0.3571	46.83	1188887835	2623268	2674266	3639769	1657765	626304	81088538	0.9978	0.0022	20.7316
Allopatric	M. fascicularis	Indonesia	Female	FascA18848	NA	Illumina Novaseq 6000	300433927	150	150	0.7452	0.1565	46.71	1284554270	2689832	2882592	3822556	1749868	696795	39234792	0.9978	0.0022	15.3306
Allopatric	M. fascicularis	Indonesia	Female	FascB2232	NA	Illumina Novaseq 6000	302719116	150	150	0.7554	0.1589	46.72	1280302539	2801374	2672863	3753137	1721100	570181	43584710	0.9979	0.0021	15.4472
Allopatric	M. fascicularis	Mauritius	Male	SAMN02952864	SRS674436	Illumina HiSeq 2000	288903085	101	101	0.7743	0.1405	46.93	1189717689	3010247	2134901	3533509	1611639	166300	79922472	0.9982	0.0018	9.92639
Allopatric	M. fascicularis	Mauritius	Male	SAMN02952865	SRS674437	Illumina HiSeq 2000	135638411	101	101	0.7753	0.1359	46.94	1190746642	2977370	2213812	3563480	1627702	174302	78827791	0.9981	0.0019	4.66039
Allopatric	M. fascicularis	Mauritius	Male	SAMN02952873	SRS693707	Illumina HiSeq 2000	280863109	101	101	0.7778	0.1356	46.95	1191210398	2982687	2176698	3540477	1618908	179932	78422980	0.9982	0.0018	9.65014
Allopatric	M. fascicularis	Mauritius	Male	SAMN02952874	SRS693712	Illumina HiSeq 2000	129472018	101	101	0.7679	0.1192	46.95	1192933105	2968018	2190649	3542232	1616435	182216	76668745	0.9982	0.0018	4.44851
Allopatric	M. fascicularis	Mauritius	Male	SAMN02952876	SRS693714	Illumina HiSeq 2000	143765875	101	101	0.7617	0.1457	46.95	1195955273	3042283	2083823	3517741	1608365	149494	73614544	0.9983	0.0017	4.93964
Allopatric	M. mulatta	India	Female	SAMN07780372	SRS2588651	Illumina HiSeq X Ten	296290798	150	150	0.69	0.1086	46.62	1309847553	1051628	1957456	2068085	940999	76973	16504849	0.9985	0.0015	15.1191
Allopatric	M. mulatta	India	Female	SAMN07780371	SRS2588654	Illumina HiSeq X Ten	398844369	150	150	0.7161	0.1506	46.79	1307825429	1032969	2067546	2130432	970083	76855	18435542	0.9984	0.0016	20.3523
Allopatric	M. mulatta	India	Female	SAMN07780376	SRS2588667	Illumina HiSeq X Ten	304210306	150	150	0.6864	0.1286	46.71	1310868590	1008177	2095313	2130687	972803	84087	15389406	0.9984	0.0016	15.5233
Allopatric	M. mulatta	India	Male	SAMN07780445	SRS2588673	Illumina HiSeq X Ten	296301804	150	150	0.7027	0.1281	46.84	1253996730	1039759	2030358	2108538	961579	97520	16861911	0.9984	0.0016	15.1197
Allopatric	M. mulatta	India	Female	SAMN09993298	SRS3755433	Illumina HiSeq X Ten	344938493	150	150	0.7486	0.1396	46.82	1293509140	1019904	2066033	2120812	965125	94257	32766409	0.9984	0.0016	17.6015
Allopatric	M. mulatta	India	Female	SAMN12059646	SRS5035087	Illumina HiSeq X Ten	443994334	150	150	0.6653	0.1316	46.75	1315407039	1043512	2109106	2165382	987236	104727	10801829	0.9984	0.0016	22.6562
Allopatric	M. mulatta	India	Female	SAMN12059659	SRS5035100	Illumina HiSeq X Ten	473260973	150	150	0.6639	0.1313	46.72	1314438581	1037802	2015291	2096762	956331	78822	11869812	0.9985	0.0015	24.1496
Allopatric	M. mulatta	India	Female	SAMN12059677	SRS5035120	Illumina HiSeq X Ten	484639650	150	150	0.6604	0.1385	11.74	394008236	279405	534313	558109	255609	19829	934539532	0.9986	0.0014	24.7302
Allopatric	M. mulatta	India	Male	SAMN12059729	SRS5035173	Illumina HiSeq X Ten	456469967	150	150	0.6678	0.1373	46.88	1260099907	1025609	1984679	2068673	941615	79501	10768170	0.9984	0.0016	23.2928
Allopatric	M. mulatta	India	Male	SAMN12059750	SRS5035194	Illumina HiSeq X Ten	472925405	150	150	0.6729	0.1417	46.88	1260069663	1018373	2002589	2075005	945957	67622	10789775	0.9984	0.0016	24.1325
Parapatric	M. fascicularis	Dong Nai, Vietnam	Male	FascA15865	NA	Illumina Novaseq 6000	366242403	150	150	0.7418	0.1573	46.89	1237861563	2173821	2893916	3477148	1590589	366288	31344349	0.9977	0.0023	18.6886
Parapatric	M. fascicularis	Dong Nai, Vietnam	Male	FascA17187	NA	Illumina Novaseq 6000	311106989	150	150	0.7731	0.1826	46.88	1221684913	2154422	2922689	3483863	1593248	351448	47554718	0.9976	0.0024	15.8752
Parapatric	M. fascicularis	Dong Nai, Vietnam	Male	FascA19211	NA	Illumina Novaseq 6000	400294777	150	150	0.7462	0.1593	46.92	1239024784	2169234	2881557	3467383	1583408	329483	30159004	0.9977	0.0023	20.4263
Parapatric	M. fascicularis	Cambodia	Male	FascB00725	NA	Illumina Novaseq 6000	331713763	150	150	0.736	0.1557	46.87	1239961501	2018040	3031625	3465836	1583829	365037	29172456	0.9976	0.0024	16.9267
Parapatric	M. fascicularis	Cambodia	Male	FascB00729	NA	Illumina Novaseq 6000	308633950	150	150	0.7585	0.1641	46.87	1231304697	2116634	2970509	3491725	1595418	344772	37949267	0.9976	0.0024	15.749
Parapatric	M. fascicularis	Cambodia	Male	FascB00742	NA	Illumina Novaseq 6000	292158624	150	150	0.7495	0.1564	46.85	1232997474	2116658	3003258	3513429	1606487	369156	36190319	0.9976	0.0024	14.9083
Parapatric	M. fascicularis	Vietnam	Female	SAMN00116341	SRS117874	Illumina Genome Analyzer II	1846493817	54.5556	35-75	0.4962	0.1591	46.89	1308448128	1968901	2416667	3015121	1370447	239084	16527790	0.9982	0.0018	34.2692
Parapatric	M. fascicularis	Indochina (incorrectly labeled as China)	Male	SAMN10424427	SRS4048144	Illumina HiSeq 2000	326684406	150	150	0.7309	0.1945	46.84	1234848021	1996939	3092915	3494491	1595363	379938	34354060	0.9975	0.0025	16.6701
Parapatric	M. fascicularis	Indochina (incorrectly labeled as China)	Female	SAMN10424426	SRS4048145	Illumina HiSeq 2000	307062926	150	150	0.742	0.2067	46.73	1284679830	2385220	2895405	3624190	1656435	397365	39401031	0.9978	0.0022	15.6688
Parapatric	M. mulatta	China	Female	SAMN00627571	SRS212016	Illumina Genome Analyzer II	353229978	44.4545	44-49	0.4977	0.0655	46.57	1290756847	1244882	1535589	1922312	858159	217530	35824168	0.9988	0.0012	5.34185
Parapatric	M. mulatta	Sichuan, China	Male	SAMN03200171	SRS748669	Illumina HiSeq 2000	393127923	151	151	0.6659	0.125	46.74	1254609370	1595953	2192964	2604316	1184601	311422	15735930	0.9983	0.0017	20.1943
Parapatric	M. mulatta	Guangxi, China	Male	SAMN03200189	SRS778761	Illumina HiSeq 2000	427622094	NA	128-150	0.6715	0.118	46.78	1254042249	1510354	2357134	2658069	1209419	410492	16193494	0.9981	0.0019	#VALUE!
Parapatric	M. mulatta	Guangxi, China	Male	SAMN03200187	SRS791155	Illumina HiSeq 2000	446381530	151	151	0.6677	0.1254	46.75	1254619123	1519151	2341796	2654107	1206840	412869	15629750	0.9981	0.0019	22.9298
Parapatric	M. mulatta	Sichuan, China	Male	SAMN03200177	SRS823980	Illumina HiSeq 2000	355879960	151	151	0.6685	0.1191	46.73	1254507756	1512498	2342028	2647558	1206968	338902	15743092	0.9981	0.0019	18.2809
Parapatric	M. mulatta	Sichuan, China	Male	SAMN03200178	SRS823981	Illumina HiSeq 2000	345556328	151	151	0.6658	0.1285	46.71	1254416039	1566480	2259601	2629693	1196388	320745	15829516	0.9982	0.0018	17.7506
Parapatric	M. mulatta	Guangxi, China	Male	SAMN03200188	SRS837317	Illumina HiSeq 2000	364171126	NA	128-150	0.6644	0.1151	46.75	1252603980	1468677	2445544	2689874	1224347	441134	17609489	0.9981	0.002	#VALUE!
Parapatric	M. mulatta	China	Female	SAMN03264653	SRS886329	Illumina HiSeq 2000	329954845	101	101	0.7757	0.0995	46.58	1224883763	1617025	2404878	2765426	1256477	386470	100455820	0.998	0.002	11.3369
Parapatric	M. mulatta	China	Female	SAMN03264657	SRS886338	Illumina HiSeq 2000	401219066	101	101	0.7602	0.1059	46.87	1231855386	1507546	2641735	2855272	1294009	468796	93356819	0.9979	0.0021	13.7854
Parapatric	M. mulatta	China	Female	SAMN03264730	SRS893058	Illumina HiSeq 2000	378121314	101	101	0.6821	0.076	28.58	804857044	922742	1573185	1708184	787743	319683	522008515	0.9981	0.002	12.9918
NA	M. fascicularis	Wat Paknam Pracharangsarith, Ranong, Thailand	Female	SAMD00215308	DRS139837	Illumina HiSeq 2500	471729729	151	151	0.5855	0.0692	46.67	1307114035	3660859	1087300	3256595	1491564	749860	17499292	0.9992	0.0008	24.2319
NA	M. fascicularis	Mangrove Forest Research Center, Ranong, Thailand	Male	SAMD00215309	DRS139838	Illumina HiSeq 2500	430928251	151	151	0.5854	0.0644	46.82	1251933542	2733554	2543944	3624224	1653274	922228	17086468	0.998	0.002	22.136

## Sheet: Sheet2
Sample Species/Locality	SRS Number	SRR Number	Read Count	Read Length	Percentage Mapped	Percentage Duplicated	Final Coverage	Read Count Weight	Coverage Calculation	Average read length
Inzone Cyno	DRS139837	DRR219369	471729729	151	0.5855	0.0692	46.67
Inzone Cyno	DRS139838	DRR219370	430928251	151	0.5854	0.0644	46.82
Inzone Cyno	DRS139839	DRR219371	411170780	151	0.5946	0.0662	46.83
Outzone Cyno	FascA12133	FascA12133_CSFP210004572-1a_HH5WWDSX2_L1	406279176	150	0.8395	0.3571	46.83
Inzone Cyno	FascA15865	FascA15865_CSFP210004578-1a_HH5WWDSX2_L2	366242403	150	0.7418	0.1573	46.89
Inzone Cyno	FascA17187	FascA17187_CSFP210004579-1a_HH5WWDSX2_L2	311106989	150	0.7731	0.1826	46.88
Outzone Cyno	FascA18848	FascA18848_CSFP210004574-1a_HH5WWDSX2_L1	278293403	150	0.7452	0.1565	46.71
Outzone Cyno	FascA18848	FascA18848_CSFP210004574-1a_HH733DSX2_L3	22140524	150	0.7452	0.1565	46.71
Inzone Cyno	FascA19211	FascA19211_CSFP210004580-1a_HH5WWDSX2_L2	400294777	150	0.7462	0.1593	46.92
Inzone Cyno	FascB00725	FascB00725_CSFP210004575-1a_HH5WWDSX2_L1	331713763	150	0.736	0.1557	46.87
Inzone Cyno	FascB00729	FascB00729_CSFP210004576-1a_HH5WWDSX2_L2	308633950	150	0.7585	0.1641	46.87
Inzone Cyno	FascB00742	FascB00742_CSFP210004577-1a_HH5WWDSX2_L2	286946801	150	0.7495	0.1564	46.85
Inzone Cyno	FascB00742	FascB00742_CSFP210004577-1a_HH733DSX2_L3	5211823	150	0.7495	0.1564	46.85
Outzone Cyno	FascB2232	FascB2232_CSFP210004573-1a_HH5WWDSX2_L1	274071007	150	0.7554	0.1589	46.72
Outzone Cyno	FascB2232	FascB2232_CSFP210004573-1a_HH733DSX2_L3	28648109	150	0.7554	0.1589	46.72
Inzone Cyno	SRS117874	SRR069635	7043321	44	0.4962	0.1591	46.89	3.81443e-05	34.1135	54.8946
Inzone Cyno	SRS117874	SRR069636	7500713	44	0.4962	0.1591	46.89	4.06214e-05
Inzone Cyno	SRS117874	SRR069637	7530557	44	0.4962	0.1591	46.89	4.0783e-05
Inzone Cyno	SRS117874	SRR069638	1372576	44	0.4962	0.1591	46.89	7.43342e-06
Inzone Cyno	SRS117874	SRR069639	6607678	44	0.4962	0.1591	46.89	3.5785e-05
Inzone Cyno	SRS117874	SRR069640	11923072	44	0.4962	0.1591	46.89	6.45714e-05
Inzone Cyno	SRS117874	SRR069641	4427753	44	0.4962	0.1591	46.89	2.39792e-05
Inzone Cyno	SRS117874	SRR069642	9966047	44	0.4962	0.1591	46.89	5.39728e-05
Inzone Cyno	SRS117874	SRR069643	13129805	44	0.4962	0.1591	46.89	7.11067e-05
Inzone Cyno	SRS117874	SRR069644	13057773	44	0.4962	0.1591	46.89	7.07166e-05
Inzone Cyno	SRS117874	SRR069645	12957923	44	0.4962	0.1591	46.89	7.01758e-05
Inzone Cyno	SRS117874	SRR069646	13330895	44	0.4962	0.1591	46.89	7.21957e-05
Inzone Cyno	SRS117874	SRR069647	11930934	44	0.4962	0.1591	46.89	6.4614e-05
Inzone Cyno	SRS117874	SRR069648	12072009	44	0.4962	0.1591	46.89	6.5378e-05
Inzone Cyno	SRS117874	SRR069649	11096431	44	0.4962	0.1591	46.89	6.00946e-05
Inzone Cyno	SRS117874	SRR069650	12543079	75	0.4962	0.1591	46.89	6.79292e-05
Inzone Cyno	SRS117874	SRR069651	12476556	75	0.4962	0.1591	46.89	6.75689e-05
Inzone Cyno	SRS117874	SRR069652	12645570	75	0.4962	0.1591	46.89	6.84842e-05
Inzone Cyno	SRS117874	SRR069653	11283335	75	0.4962	0.1591	46.89	6.11068e-05
Inzone Cyno	SRS117874	SRR069654	8923195	75	0.4962	0.1591	46.89	4.83251e-05
Inzone Cyno	SRS117874	SRR069655	11604514	75	0.4962	0.1591	46.89	6.28462e-05
Inzone Cyno	SRS117874	SRR069656	12045978	75	0.4962	0.1591	46.89	6.5237e-05
Inzone Cyno	SRS117874	SRR069657	12148141	75	0.4962	0.1591	46.89	6.57903e-05
Inzone Cyno	SRS117874	SRR069658	12584649	75	0.4962	0.1591	46.89	6.81543e-05
Inzone Cyno	SRS117874	SRR069659	12197931	75	0.4962	0.1591	46.89	6.606e-05
Inzone Cyno	SRS117874	SRR069660	12064215	75	0.4962	0.1591	46.89	6.53358e-05
Inzone Cyno	SRS117874	SRR069661	10479184	75	0.4962	0.1591	46.89	5.67518e-05
Inzone Cyno	SRS117874	SRR069662	10128326	44	0.4962	0.1591	46.89	5.48517e-05
Inzone Cyno	SRS117874	SRR069663	10179596	44	0.4962	0.1591	46.89	5.51293e-05
Inzone Cyno	SRS117874	SRR069664	9165627	44	0.4962	0.1591	46.89	4.9638e-05
Inzone Cyno	SRS117874	SRR069665	10522203	44	0.4962	0.1591	46.89	5.69848e-05
Inzone Cyno	SRS117874	SRR069666	10940374	44	0.4962	0.1591	46.89	5.92494e-05
Inzone Cyno	SRS117874	SRR069667	10892352	44	0.4962	0.1591	46.89	5.89894e-05
Inzone Cyno	SRS117874	SRR069668	6313134	44	0.4962	0.1591	46.89	3.41898e-05
Inzone Cyno	SRS117874	SRR069669	8519042	44	0.4962	0.1591	46.89	4.61363e-05
Inzone Cyno	SRS117874	SRR069670	9364614	44	0.4962	0.1591	46.89	5.07157e-05
Inzone Cyno	SRS117874	SRR069671	10831487	44	0.4962	0.1591	46.89	5.86598e-05
Inzone Cyno	SRS117874	SRR069672	9970299	44	0.4962	0.1591	46.89	5.39958e-05
Inzone Cyno	SRS117874	SRR069673	11287708	75	0.4962	0.1591	46.89	6.11305e-05
Inzone Cyno	SRS117874	SRR069674	12296137	75	0.4962	0.1591	46.89	6.65918e-05
Inzone Cyno	SRS117874	SRR069675	10455745	75	0.4962	0.1591	46.89	5.66249e-05
Inzone Cyno	SRS117874	SRR069676	10484804	75	0.4962	0.1591	46.89	5.67822e-05
Inzone Cyno	SRS117874	SRR069677	11124242	75	0.4962	0.1591	46.89	6.02452e-05
Inzone Cyno	SRS117874	SRR069678	11249473	75	0.4962	0.1591	46.89	6.09234e-05
Inzone Cyno	SRS117874	SRR069679	11066373	75	0.4962	0.1591	46.89	5.99318e-05
Inzone Cyno	SRS117874	SRR069680	10909128	75	0.4962	0.1591	46.89	5.90802e-05
Inzone Cyno	SRS117874	SRR069681	11081641	75	0.4962	0.1591	46.89	6.00145e-05
Inzone Cyno	SRS117874	SRR069682	11934295	75	0.4962	0.1591	46.89	6.46322e-05
Inzone Cyno	SRS117874	SRR069683	12422518	75	0.4962	0.1591	46.89	6.72763e-05
Inzone Cyno	SRS117874	SRR069684	12724436	75	0.4962	0.1591	46.89	6.89113e-05
Inzone Cyno	SRS117874	SRR069685	12613331	75	0.4962	0.1591	46.89	6.83096e-05
Inzone Cyno	SRS117874	SRR069686	13022813	75	0.4962	0.1591	46.89	7.05272e-05
Inzone Cyno	SRS117874	SRR069687	12565571	75	0.4962	0.1591	46.89	6.8051e-05
Inzone Cyno	SRS117874	SRR069688	12026607	75	0.4962	0.1591	46.89	6.51321e-05
Inzone Cyno	SRS117874	SRR069689	10209214	75	0.4962	0.1591	46.89	5.52897e-05
Inzone Cyno	SRS117874	SRR069690	11112756	75	0.4962	0.1591	46.89	6.0183e-05
Inzone Cyno	SRS117874	SRR069691	11737270	75	0.4962	0.1591	46.89	6.35652e-05
Inzone Cyno	SRS117874	SRR069692	11447981	75	0.4962	0.1591	46.89	6.19985e-05
Inzone Cyno	SRS117874	SRR069693	11235387	75	0.4962	0.1591	46.89	6.08471e-05
Inzone Cyno	SRS117874	SRR069694	10857297	75	0.4962	0.1591	46.89	5.87995e-05
Inzone Cyno	SRS117874	SRR069695	10137333	75	0.4962	0.1591	46.89	5.49004e-05
Inzone Cyno	SRS117874	SRR069696	13392301	75	0.4962	0.1591	46.89	7.25283e-05
Inzone Cyno	SRS117874	SRR069697	13510887	75	0.4962	0.1591	46.89	7.31705e-05
Inzone Cyno	SRS117874	SRR069698	13061222	75	0.4962	0.1591	46.89	7.07353e-05
Inzone Cyno	SRS117874	SRR069699	12825454	75	0.4962	0.1591	46.89	6.94584e-05
Inzone Cyno	SRS117874	SRR069700	9177390	35	0.4962	0.1591	46.89	4.97017e-05
Inzone Cyno	SRS117874	SRR069701	9334574	35	0.4962	0.1591	46.89	5.0553e-05
Inzone Cyno	SRS117874	SRR069702	9443526	35	0.4962	0.1591	46.89	5.1143e-05
Inzone Cyno	SRS117874	SRR069703	9526176	35	0.4962	0.1591	46.89	5.15906e-05
Inzone Cyno	SRS117874	SRR069704	9543352	35	0.4962	0.1591	46.89	5.16836e-05
Inzone Cyno	SRS117874	SRR069705	8588854	35	0.4962	0.1591	46.89	4.65144e-05
Inzone Cyno	SRS117874	SRR069706	7036642	35	0.4962	0.1591	46.89	3.81081e-05
Inzone Cyno	SRS117874	SRR069707	9272285	35	0.4962	0.1591	46.89	5.02156e-05
Inzone Cyno	SRS117874	SRR069708	8457326	35	0.4962	0.1591	46.89	4.58021e-05
Inzone Cyno	SRS117874	SRR069709	6583625	35	0.4962	0.1591	46.89	3.56547e-05
Inzone Cyno	SRS117874	SRR069710	11654086	75	0.4962	0.1591	46.89	6.31147e-05
Inzone Cyno	SRS117874	SRR069711	10489790	75	0.4962	0.1591	46.89	5.68092e-05
Inzone Cyno	SRS117874	SRR069712	11719081	75	0.4962	0.1591	46.89	6.34667e-05
Inzone Cyno	SRS117874	SRR069713	11959215	75	0.4962	0.1591	46.89	6.47672e-05
Inzone Cyno	SRS117874	SRR069714	11783871	75	0.4962	0.1591	46.89	6.38175e-05
Inzone Cyno	SRS117874	SRR069715	11576485	75	0.4962	0.1591	46.89	6.26944e-05
Inzone Cyno	SRS117874	SRR069716	10012965	75	0.4962	0.1591	46.89	5.42269e-05
Inzone Cyno	SRS117874	SRR069717	9885938	75	0.4962	0.1591	46.89	5.3539e-05
Inzone Cyno	SRS117874	SRR069718	8892089	44	0.4962	0.1591	46.89	4.81566e-05
Inzone Cyno	SRS117874	SRR069719	8214539	44	0.4962	0.1591	46.89	4.44872e-05
Inzone Cyno	SRS117874	SRR069720	8350290	44	0.4962	0.1591	46.89	4.52224e-05
Inzone Cyno	SRS117874	SRR069721	9076738	44	0.4962	0.1591	46.89	4.91566e-05
Inzone Cyno	SRS117874	SRR069722	8369305	44	0.4962	0.1591	46.89	4.53254e-05
Inzone Cyno	SRS117874	SRR069723	8239843	44	0.4962	0.1591	46.89	4.46243e-05
Inzone Cyno	SRS117874	SRR069724	8271926	44	0.4962	0.1591	46.89	4.4798e-05
Inzone Cyno	SRS117874	SRR069725	13248118	44	0.4962	0.1591	46.89	7.17474e-05
Inzone Cyno	SRS117874	SRR069726	13257706	44	0.4962	0.1591	46.89	7.17994e-05
Inzone Cyno	SRS117874	SRR069727	12857096	44	0.4962	0.1591	46.89	6.96298e-05
Inzone Cyno	SRS117874	SRR069728	12264586	44	0.4962	0.1591	46.89	6.64209e-05
Inzone Cyno	SRS117874	SRR069729	7198689	44	0.4962	0.1591	46.89	3.89857e-05
Inzone Cyno	SRS117874	SRR069730	7138501	44	0.4962	0.1591	46.89	3.86598e-05
Inzone Cyno	SRS117874	SRR069731	6685440	44	0.4962	0.1591	46.89	3.62061e-05
Inzone Cyno	SRS117874	SRR069732	9359455	44	0.4962	0.1591	46.89	5.06877e-05
Inzone Cyno	SRS117874	SRR069733	9361980	44	0.4962	0.1591	46.89	5.07014e-05
Inzone Cyno	SRS117874	SRR069734	9981530	44	0.4962	0.1591	46.89	5.40567e-05
Inzone Cyno	SRS117874	SRR069735	9379921	44	0.4962	0.1591	46.89	5.07986e-05
Inzone Cyno	SRS117874	SRR069736	10135249	44	0.4962	0.1591	46.89	5.48892e-05
Inzone Cyno	SRS117874	SRR069737	10188649	44	0.4962	0.1591	46.89	5.51784e-05
Inzone Cyno	SRS117874	SRR069738	9083633	44	0.4962	0.1591	46.89	4.9194e-05
Inzone Cyno	SRS117874	SRR069739	9209414	44	0.4962	0.1591	46.89	4.98751e-05
Inzone Cyno	SRS117874	SRR069740	10279292	44	0.4962	0.1591	46.89	5.56692e-05
Inzone Cyno	SRS117874	SRR069741	10251746	75	0.4962	0.1591	46.89	5.55201e-05
Inzone Cyno	SRS117874	SRR069742	10161898	44	0.4962	0.1591	46.89	5.50335e-05
Inzone Cyno	SRS117874	SRR069743	11857442	44	0.4962	0.1591	46.89	6.4216e-05
Inzone Cyno	SRS117874	SRR069744	11781115	44	0.4962	0.1591	46.89	6.38026e-05
Inzone Cyno	SRS117874	SRR069745	11873723	44	0.4962	0.1591	46.89	6.43042e-05
Inzone Cyno	SRS117874	SRR069746	12068413	44	0.4962	0.1591	46.89	6.53585e-05
Inzone Cyno	SRS117874	SRR069747	12557962	44	0.4962	0.1591	46.89	6.80098e-05
Inzone Cyno	SRS117874	SRR069748	10825314	44	0.4962	0.1591	46.89	5.86263e-05
Inzone Cyno	SRS117874	SRR069749	11114608	44	0.4962	0.1591	46.89	6.0193e-05
Inzone Cyno	SRS117874	SRR069750	10847843	44	0.4962	0.1591	46.89	5.87483e-05
Inzone Cyno	SRS117874	SRR069751	10142001	44	0.4962	0.1591	46.89	5.49257e-05
Inzone Cyno	SRS117874	SRR069752	17255408	44	0.4962	0.1591	46.89	9.34496e-05
Inzone Cyno	SRS117874	SRR069753	20793911	44	0.4962	0.1591	46.89	0.000112613
Inzone Cyno	SRS117874	SRR069754	20798675	44	0.4962	0.1591	46.89	0.000112639
Inzone Cyno	SRS117874	SRR069755	20464149	44	0.4962	0.1591	46.89	0.000110827
Inzone Cyno	SRS117874	SRR069756	20326101	44	0.4962	0.1591	46.89	0.000110079
Inzone Cyno	SRS117874	SRR069757	15324140	44	0.4962	0.1591	46.89	8.29905e-05
Inzone Cyno	SRS117874	SRR069758	15503488	44	0.4962	0.1591	46.89	8.39618e-05
Inzone Cyno	SRS117874	SRR069759	15534726	44	0.4962	0.1591	46.89	8.41309e-05
Inzone Cyno	SRS117874	SRR069760	15814689	44	0.4962	0.1591	46.89	8.56471e-05
Inzone Cyno	SRS117874	SRR069761	14793931	44	0.4962	0.1591	46.89	8.0119e-05
Inzone Cyno	SRS117874	SRR069762	16114711	44	0.4962	0.1591	46.89	8.72719e-05
Inzone Cyno	SRS117874	SRR069763	13870918	44	0.4962	0.1591	46.89	7.51203e-05
Inzone Cyno	SRS117874	SRR069764	17216258	44	0.4962	0.1591	46.89	9.32376e-05
Inzone Cyno	SRS117874	SRR069765	17307395	44	0.4962	0.1591	46.89	9.37311e-05
Inzone Cyno	SRS117874	SRR069766	16153744	44	0.4962	0.1591	46.89	8.74833e-05
Inzone Cyno	SRS117874	SRR069767	14079432	75	0.4962	0.1591	46.89	7.62495e-05
Inzone Cyno	SRS117874	SRR069768	14834119	75	0.4962	0.1591	46.89	8.03367e-05
Inzone Cyno	SRS117874	SRR069769	15412622	75	0.4962	0.1591	46.89	8.34697e-05
Inzone Cyno	SRS117874	SRR069770	20402026	44	0.4962	0.1591	46.89	0.000110491
Inzone Cyno	SRS117874	SRR069771	18639162	75	0.4962	0.1591	46.89	0.000100944
Inzone Cyno	SRS117874	SRR069772	17918625	75	0.4962	0.1591	46.89	9.70413e-05
Inzone Cyno	SRS117874	SRR069773	18092817	75	0.4962	0.1591	46.89	9.79847e-05
Inzone Cyno	SRS117874	SRR069774	18081041	75	0.4962	0.1591	46.89	9.79209e-05
Inzone Cyno	SRS117874	SRR069775	20804470	44	0.4962	0.1591	46.89	0.00011267
Inzone Cyno	SRS117874	SRR069776	20771057	44	0.4962	0.1591	46.89	0.000112489
Inzone Cyno	SRS117874	SRR069777	16140294	44	0.4962	0.1591	46.89	8.74105e-05
Inzone Cyno	SRS117874	SRR069778	16056995	44	0.4962	0.1591	46.89	8.69594e-05
Inzone Cyno	SRS117874	SRR069779	16626337	44	0.4962	0.1591	46.89	9.00427e-05
Inzone Cyno	SRS117874	SRR069780	15978194	44	0.4962	0.1591	46.89	8.65326e-05
Inzone Cyno	SRS117874	SRR069781	15915390	44	0.4962	0.1591	46.89	8.61925e-05
Inzone Cyno	SRS117874	SRR069782	16666904	44	0.4962	0.1591	46.89	9.02624e-05
Inzone Cyno	SRS117874	SRR069783	17780797	44	0.4962	0.1591	46.89	9.62949e-05
Inzone Cyno	SRS117874	SRR069784	17538928	44	0.4962	0.1591	46.89	9.4985e-05
Inzone Cyno	SRS117874	SRR069785	17196731	44	0.4962	0.1591	46.89	9.31318e-05
Inzone Cyno	SRS117874	SRR069786	17323022	44	0.4962	0.1591	46.89	9.38158e-05
Inzone Cyno	SRS117874	SRR069787	15828563	44	0.4962	0.1591	46.89	8.57223e-05
Inzone Rhesus	SRS212016	SRR278719	8661315	44	0.4977	0.0655	46.57	0.000245203	5.564	46.8038
Inzone Rhesus	SRS212016	SRR278720	8947080	44	0.4977	0.0655	46.57	0.000253293
Inzone Rhesus	SRS212016	SRR278721	8942853	44	0.4977	0.0655	46.57	0.000253174
Inzone Rhesus	SRS212016	SRR278722	8751002	44	0.4977	0.0655	46.57	0.000247742
Inzone Rhesus	SRS212016	SRR278723	8902409	44	0.4977	0.0655	46.57	0.000252029
Inzone Rhesus	SRS212016	SRR278724	7763398	44	0.4977	0.0655	46.57	0.000219783
Inzone Rhesus	SRS212016	SRR278725	9720745	44	0.4977	0.0655	46.57	0.000275196
Inzone Rhesus	SRS212016	SRR278726	9514770	44	0.4977	0.0655	46.57	0.000269365
Inzone Rhesus	SRS212016	SRR278727	8826236	44	0.4977	0.0655	46.57	0.000249872
Inzone Rhesus	SRS212016	SRR278728	5362880	44	0.4977	0.0655	46.57	0.000151824
Inzone Rhesus	SRS212016	SRR278729	5436141	44	0.4977	0.0655	46.57	0.000153898
Inzone Rhesus	SRS212016	SRR278730	5585849	44	0.4977	0.0655	46.57	0.000158136
Inzone Rhesus	SRS212016	SRR278731	5922716	44	0.4977	0.0655	46.57	0.000167673
Inzone Rhesus	SRS212016	SRR278732	5543517	44	0.4977	0.0655	46.57	0.000156938
Inzone Rhesus	SRS212016	SRR278733	7027187	44	0.4977	0.0655	46.57	0.000198941
Inzone Rhesus	SRS212016	SRR278734	7951741	44	0.4977	0.0655	46.57	0.000225115
Inzone Rhesus	SRS212016	SRR278735	8951143	44	0.4977	0.0655	46.57	0.000253408
Inzone Rhesus	SRS212016	SRR278736	8517802	44	0.4977	0.0655	46.57	0.00024114
Inzone Rhesus	SRS212016	SRR278737	7937526	44	0.4977	0.0655	46.57	0.000224713
Inzone Rhesus	SRS212016	SRR278738	6889432	44	0.4977	0.0655	46.57	0.000195041
Inzone Rhesus	SRS212016	SRR278739	100995039	49	0.4977	0.0655	46.57	0.00285919
Inzone Rhesus	SRS212016	SRR278740	97079197	49	0.4977	0.0655	46.57	0.00274833
	SRS2588651	SRR7865668	296290798	150	69	10.86	46.62
	SRS2588654	SRR13590203	398844369	150	71.61	15.06	46.79
	SRS2588667	SRR7865700	304210306	150	68.64	12.86	46.71
	SRS2588673	SRR13423439	296301804	150	70.27	12.81	46.84
	SRS3755433	SRR14920400	344938493	150	74.86	13.96	46.82
Inzone Cyno	SRS4048144	SRR8194878	326684406	150	0.7309	0.1945	46.84		16.4918
Inzone Cyno	SRS4048145	SRR8194877	307062926	150	0.742	0.2067	46.73		15.5013
Outzone Rhesus	SRS5035087	SRR9611143	443994334	150	0.6653	0.1316	46.75		22.4139
Outzone Rhesus	SRS5035100	SRR9611156	473260973	150	0.6639	0.1313	46.72		23.8914
Outzone Rhesus	SRS5035120	SRR9611176	484639650	150	0.6604	0.1385	11.74		24.4658
Outzone Rhesus	SRS5035173	SRR9611229	456469967	150	0.6678	0.1373	46.88		23.0437
Outzone Rhesus	SRS5035194	SRR9611250	472925405	150	0.6729	0.1417	46.88		23.8744
Outzone Cyno	SRS674436	SRR1569160	288903085	101	0.7743	0.1405	46.93		9.82025
Outzone Cyno	SRS674437	SRR1564753	135638411	101	0.7753	0.1359	46.94		4.61055
Outzone Cyno	SRS693707	SRR1564766	280863109	101	0.7778	0.1356	46.95		9.54696
Outzone Cyno	SRS693712	SRR1564767	129472018	101	0.7679	0.1192	46.95		4.40095
Outzone Cyno	SRS693714	SRR1564770	143765875	101	0.7617	0.1457	46.95		4.88682
	SRS748669	SRR1657893	51758782	151	66.59	12.5	46.74
	SRS748669	SRR1657894	52531771	151	66.59	12.5	46.74
	SRS748669	SRR1657895	52961406	151	66.59	12.5	46.74
	SRS748669	SRR1657896	71443783	151	66.59	12.5	46.74
	SRS748669	SRR1657897	55708964	151	66.59	12.5	46.74
	SRS748669	SRR1657898	62120124	151	66.59	12.5	46.74
	SRS748669	SRR1657899	46603093	151	66.59	12.5	46.74
	SRS778761	SRR1791528	427622094	128-150	67.15	11.8	46.78
	SRS791155	SRR1713049	137910470	151	66.77	12.54	46.75
	SRS791155	SRR1713050	63341467	151	66.77	12.54	46.75
	SRS791155	SRR1713051	61496307	151	66.77	12.54	46.75
	SRS791155	SRR1713052	72134799	151	66.77	12.54	46.75
	SRS791155	SRR1713053	58213751	151	66.77	12.54	46.75
	SRS791155	SRR1713054	53284736	151	66.77	12.54	46.75
	SRS823980	SRR1767736	46491804	151	66.85	11.91	46.73
	SRS823980	SRR1767737	48178140	151	66.85	11.91	46.73
	SRS823980	SRR1767738	113397398	151	66.85	11.91	46.73
	SRS823980	SRR1767739	46741786	151	66.85	11.91	46.73
	SRS823980	SRR1767740	47725615	151	66.85	11.91	46.73
	SRS823980	SRR1767741	53345217	151	66.85	11.91	46.73
	SRS823981	SRR1767743	82501588	151	66.58	12.85	46.71
	SRS823981	SRR1767744	51004190	151	66.58	12.85	46.71
	SRS823981	SRR1767745	51320845	151	66.58	12.85	46.71
	SRS823981	SRR1767746	51753361	151	66.58	12.85	46.71
	SRS823981	SRR1767747	52846073	151	66.58	12.85	46.71
	SRS823981	SRR1767748	56130271	151	66.58	12.85	46.71
	SRS837317	SRR1791527	364171126	128-150	66.44	11.51	46.75
Inzone Rhesus	SRS886329	SRR1944102	329954845	101	0.7757	0.0995	46.58		11.2157
Inzone Rhesus	SRS886338	SRR1944106	401219066	101	0.7602	0.1059	46.87		13.638
Inzone Rhesus	SRS893058	SRR1952123	304308325	101	0.6821	0.076	28.58	0.80479	12.8529
Inzone Rhesus	SRS893058	SRR1975623	73812989	101	0.6821	0.076	28.58	0.19521
					0.6821	0.076
					0.6821	0.076
					0.7757	0.0995
					0.7602	0.1059

## Sheet: Sheet3
Mean	Median	Minimum	Maximum	Property
0.70076	0.7094	0.4962	0.8395	Mapping
0.13747	0.13575	0.0644	0.3571	Duplication
45.4712	46.82	11.74	46.95	Coverage
0.0018875	0.0019	0.0008	0.0025	Heterozygosity
