# Supplementary material for: Genomic analysis of the rhesus macaque (Macaca mulatta) and the cynomolgus macaque (Macaca fascicularis) uncover polygenic signatures of reinforcement speciation
Source: Ecol Evol. 2023 Oct 15;13(10):e10571. doi: 10.1002/ece3.10571 (PMC10577069; doi:10.1002/ece3.10571)
Supplement: Supplementary file 4 — Table S2. [file ECE3-13-e10571-s004.csv]

source	term_name	term_id	adjusted_p_value	negative_log10_of_adjusted_p_value	term_size	query_size	intersection_size	effective_domain_size	intersections
GO:MF	molecular_function	GO:0003674	5.281067436504711e-8	7.277278286759776	16329	184	128	35432	ENSMMUT00000044422,ENSMMUT00000100035,ENSMMUT00000025037,ENSMMUT00000026430,ENSMMUT00000046814,ENSMMUT00000013893,ENSMMUT00000013891,ENSMMUT00000073149,ENSMMUT00000046285,ENSMMUT00000028299,ENSMMUT00000014461,ENSMMUT00000028300,ENSMMUT00000089965,ENSMMUT00000101109,ENSMMUT00000019977,ENSMMUT00000083931,ENSMMUT00000065812,ENSMMUT00000053587,ENSMMUT00000073543,ENSMMUT00000011414,ENSMMUT00000110159,…
GO:MF	binding	GO:0005488	9.154326543689819e-7	6.038373599927815	12730	184	106	35432	ENSMMUT00000044422,ENSMMUT00000100035,ENSMMUT00000025037,ENSMMUT00000026430,ENSMMUT00000046814,ENSMMUT00000013893,ENSMMUT00000013891,ENSMMUT00000073149,ENSMMUT00000046285,ENSMMUT00000028299,ENSMMUT00000028300,ENSMMUT00000089965,ENSMMUT00000083931,ENSMMUT00000065812,ENSMMUT00000053587,ENSMMUT00000073543,ENSMMUT00000110159,ENSMMUT00000105492,ENSMMUT00000020673,ENSMMUT00000020679,ENSMMUT00000093532,…
GO:MF	ion binding	GO:0043167	0.00008333276396004718	4.0791842133658776	4000	184	46	35432	ENSMMUT00000044422,ENSMMUT00000100035,ENSMMUT00000026430,ENSMMUT00000013891,ENSMMUT00000028299,ENSMMUT00000028300,ENSMMUT00000105492,ENSMMUT00000020679,ENSMMUT00000093532,ENSMMUT00000079641,ENSMMUT00000081221,ENSMMUT00000104766,ENSMMUT00000040967,ENSMMUT00000013280,ENSMMUT00000005007,ENSMMUT00000038746,ENSMMUT00000086713,ENSMMUT00000089693,ENSMMUT00000014828,ENSMMUT00000032729,ENSMMUT00000027784,…
GO:MF	protein binding	GO:0005515	0.00046758590195825913	3.3301385915949595	7076	184	65	35432	ENSMMUT00000100035,ENSMMUT00000025037,ENSMMUT00000013893,ENSMMUT00000013891,ENSMMUT00000073149,ENSMMUT00000046285,ENSMMUT00000083931,ENSMMUT00000065812,ENSMMUT00000053587,ENSMMUT00000110159,ENSMMUT00000020673,ENSMMUT00000020679,ENSMMUT00000093532,ENSMMUT00000079641,ENSMMUT00000102240,ENSMMUT00000104766,ENSMMUT00000013653,ENSMMUT00000014481,ENSMMUT00000007645,ENSMMUT00000040342,ENSMMUT00000013280,…
GO:MF	cation binding	GO:0043169	0.03642855719363626	1.4385580292865174	2440	184	28	35432	ENSMMUT00000044422,ENSMMUT00000100035,ENSMMUT00000013891,ENSMMUT00000105492,ENSMMUT00000081221,ENSMMUT00000040967,ENSMMUT00000013280,ENSMMUT00000005007,ENSMMUT00000038746,ENSMMUT00000086713,ENSMMUT00000027784,ENSMMUT00000033479,ENSMMUT00000105451,ENSMMUT00000091927,ENSMMUT00000108455,ENSMMUT00000010218,ENSMMUT00000044572,ENSMMUT00000092360,ENSMMUT00000109597,ENSMMUT00000080799,ENSMMUT00000087476,…
GO:MF	metal ion binding	GO:0046872	0.052154752735561666	1.2827061092359562	2359	184	27	35432	ENSMMUT00000044422,ENSMMUT00000100035,ENSMMUT00000013891,ENSMMUT00000105492,ENSMMUT00000081221,ENSMMUT00000040967,ENSMMUT00000013280,ENSMMUT00000005007,ENSMMUT00000038746,ENSMMUT00000086713,ENSMMUT00000027784,ENSMMUT00000033479,ENSMMUT00000105451,ENSMMUT00000091927,ENSMMUT00000108455,ENSMMUT00000010218,ENSMMUT00000044572,ENSMMUT00000092360,ENSMMUT00000109597,ENSMMUT00000080799,ENSMMUT00000087476,…
GO:MF	cation transmembrane transporter activity	GO:0008324	0.29757619280712805	0.526401816896573	536	184	10	35432	ENSMMUT00000014461,ENSMMUT00000093532,ENSMMUT00000105451,ENSMMUT00000022821,ENSMMUT00000086889,ENSMMUT00000010218,ENSMMUT00000028625,ENSMMUT00000079198,ENSMMUT00000043033,ENSMMUT00000004113
GO:MF	heterocyclic compound binding	GO:1901363	0.31089955445256084	0.5073799003399954	6137	184	50	35432	ENSMMUT00000044422,ENSMMUT00000026430,ENSMMUT00000013891,ENSMMUT00000028299,ENSMMUT00000028300,ENSMMUT00000089965,ENSMMUT00000073543,ENSMMUT00000020679,ENSMMUT00000093532,ENSMMUT00000079641,ENSMMUT00000013653,ENSMMUT00000109210,ENSMMUT00000002318,ENSMMUT00000013280,ENSMMUT00000021524,ENSMMUT00000038746,ENSMMUT00000086713,ENSMMUT00000089693,ENSMMUT00000014828,ENSMMUT00000053348,ENSMMUT00000032729,…
GO:MF	organic cyclic compound binding	GO:0097159	0.3825533769204555	0.41730796002743853	6192	184	50	35432	ENSMMUT00000044422,ENSMMUT00000026430,ENSMMUT00000013891,ENSMMUT00000028299,ENSMMUT00000028300,ENSMMUT00000089965,ENSMMUT00000073543,ENSMMUT00000020679,ENSMMUT00000093532,ENSMMUT00000079641,ENSMMUT00000013653,ENSMMUT00000109210,ENSMMUT00000002318,ENSMMUT00000013280,ENSMMUT00000021524,ENSMMUT00000038746,ENSMMUT00000086713,ENSMMUT00000089693,ENSMMUT00000014828,ENSMMUT00000053348,ENSMMUT00000032729,…
GO:MF	neutral amino acid transmembrane transporter activity	GO:0015175	0.4482536106765937	0.3484762035156846	35	184	3	35432	ENSMMUT00000014461,ENSMMUT00000010218,ENSMMUT00000028625
GO:MF	enzyme binding	GO:0019899	0.49424158893484116	0.30606071282919717	1502	184	18	35432	ENSMMUT00000013891,ENSMMUT00000083931,ENSMMUT00000102240,ENSMMUT00000104766,ENSMMUT00000014481,ENSMMUT00000007645,ENSMMUT00000021524,ENSMMUT00000009399,ENSMMUT00000032729,ENSMMUT00000043823,ENSMMUT00000082135,ENSMMUT00000093379,ENSMMUT00000087476,ENSMMUT00000028833,ENSMMUT00000001506,ENSMMUT00000090617,ENSMMUT00000017508,ENSMMUT00000005863
GO:MF	aromatic amino acid transmembrane transporter activity	GO:0015173	0.5296101631384524	0.2760436894433595	9	184	2	35432	ENSMMUT00000014461,ENSMMUT00000028625
GO:MF	L-alanine transmembrane transporter activity	GO:0015180	0.5296101631384524	0.2760436894433595	9	184	2	35432	ENSMMUT00000014461,ENSMMUT00000028625
GO:MF	anion binding	GO:0043168	0.549692469923545	0.2598802122666723	1909	184	21	35432	ENSMMUT00000026430,ENSMMUT00000028299,ENSMMUT00000028300,ENSMMUT00000020679,ENSMMUT00000093532,ENSMMUT00000079641,ENSMMUT00000104766,ENSMMUT00000013280,ENSMMUT00000089693,ENSMMUT00000014828,ENSMMUT00000032729,ENSMMUT00000091927,ENSMMUT00000080072,ENSMMUT00000056559,ENSMMUT00000076307,ENSMMUT00000092760,ENSMMUT00000001834,ENSMMUT00000057561,ENSMMUT00000028833,ENSMMUT00000017508,ENSMMUT00000091575
GO:MF	L-amino acid transmembrane transporter activity	GO:0015179	0.7135923767027582	0.14654979816894334	41	184	3	35432	ENSMMUT00000014461,ENSMMUT00000010218,ENSMMUT00000028625
GO:MF	DNA binding	GO:0003677	0.8820197863021879	0.05452167225426566	1714	184	19	35432	ENSMMUT00000013891,ENSMMUT00000089965,ENSMMUT00000109210,ENSMMUT00000002318,ENSMMUT00000021524,ENSMMUT00000038746,ENSMMUT00000086713,ENSMMUT00000089693,ENSMMUT00000108096,ENSMMUT00000008650,ENSMMUT00000022472,ENSMMUT00000003916,ENSMMUT00000109597,ENSMMUT00000055894,ENSMMUT00000082562,ENSMMUT00000080799,ENSMMUT00000017508,ENSMMUT00000098957,ENSMMUT00000059465
GO:MF	alanine transmembrane transporter activity	GO:0022858	0.9610432063360588	0.017257086991675715	12	184	2	35432	ENSMMUT00000014461,ENSMMUT00000028625
GO:MF	sulfur amino acid transmembrane transporter activity	GO:0000099	1	0	9	184	1	35432	ENSMMUT00000010218
GO:MF	purine nucleotide binding	GO:0017076	1	0	1562	184	15	35432	ENSMMUT00000028299,ENSMMUT00000028300,ENSMMUT00000020679,ENSMMUT00000093532,ENSMMUT00000079641,ENSMMUT00000013280,ENSMMUT00000089693,ENSMMUT00000014828,ENSMMUT00000032729,ENSMMUT00000091927,ENSMMUT00000056559,ENSMMUT00000092760,ENSMMUT00000057561,ENSMMUT00000028833,ENSMMUT00000091575
GO:MF	snRNA binding	GO:0017069	1	0	1386	184	1	35432	ENSMMUT00000051058
GO:MF	myosin binding	GO:0017022	1	0	47	184	1	35432	ENSMMUT00000079641
GO:MF	nuclear receptor binding	GO:0016922	1	0	108	184	1	35432	ENSMMUT00000080799
GO:MF	oxidoreductase activity, acting on the aldehyde or oxo group of donors	GO:0016903	1	0	47	184	2	35432	ENSMMUT00000027399,ENSMMUT00000080072
GO:MF	ATP hydrolysis activity	GO:0016887	1	0	183	184	1	35432	ENSMMUT00000020679
GO:MF	carbon-nitrogen ligase activity, with glutamine as amido-N-donor	GO:0016884	1	0	10	184	1	35432	ENSMMUT00000056559
GO:MF	ligase activity, forming carbon-nitrogen bonds	GO:0016879	1	0	44	184	1	35432	ENSMMUT00000056559
GO:MF	ligase activity	GO:0016874	1	0	218	184	3	35432	ENSMMUT00000105492,ENSMMUT00000005007,ENSMMUT00000056559
GO:MF	phosphorus-oxygen lyase activity	GO:0016849	1	0	22	184	1	35432	ENSMMUT00000066281
GO:MF	carbon-sulfur lyase activity	GO:0016846	1	0	11	184	1	35432	ENSMMUT00000026430
GO:MF	lyase activity	GO:0016829	1	0	149	184	2	35432	ENSMMUT00000026430,ENSMMUT00000066281
GO:MF	hydrolase activity, acting on acid anhydrides, in phosphorus-containing anhydrides	GO:0016818	1	0	506	184	5	35432	ENSMMUT00000028299,ENSMMUT00000028300,ENSMMUT00000020679,ENSMMUT00000079641,ENSMMUT00000057561
GO:MF	hydrolase activity, acting on acid anhydrides	GO:0016817	1	0	507	184	5	35432	ENSMMUT00000028299,ENSMMUT00000028300,ENSMMUT00000020679,ENSMMUT00000079641,ENSMMUT00000057561
GO:MF	hydrolase activity, acting on carbon-nitrogen (but not peptide) bonds, in linear amides	GO:0016811	1	0	63	184	1	35432	ENSMMUT00000013891
GO:MF	hydrolase activity, acting on carbon-nitrogen (but not peptide) bonds	GO:0016810	1	0	117	184	1	35432	ENSMMUT00000013891
GO:MF	dipeptidase activity	GO:0016805	1	0	12	184	1	35432	ENSMMUT00000005500
GO:MF	hydrolase activity, acting on glycosyl bonds	GO:0016798	1	0	113	184	1	35432	ENSMMUT00000003881
GO:MF	phosphatase activity	GO:0016791	1	0	244	184	2	35432	ENSMMUT00000014828,ENSMMUT00000087476
GO:MF	ribonucleoside triphosphate phosphatase activity	GO:0017111	1	0	446	184	5	35432	ENSMMUT00000028299,ENSMMUT00000028300,ENSMMUT00000020679,ENSMMUT00000079641,ENSMMUT00000057561
GO:MF	hydrolase activity, acting on ester bonds	GO:0016788	1	0	664	184	3	35432	ENSMMUT00000014828,ENSMMUT00000076307,ENSMMUT00000087476
GO:MF	SH3 domain binding	GO:0017124	1	0	59	184	1	35432	ENSMMUT00000082135
GO:MF	phospholipid scramblase activity	GO:0017128	1	0	14	184	1	35432	ENSMMUT00000109659
GO:MF	protein phosphatase regulator activity	GO:0019888	1	0	53	184	1	35432	ENSMMUT00000093379
GO:MF	protein kinase regulator activity	GO:0019887	1	0	149	184	1	35432	ENSMMUT00000009399
GO:MF	calcium channel inhibitor activity	GO:0019855	1	0	8	184	1	35432	ENSMMUT00000011414
GO:MF	rRNA binding	GO:0019843	1	0	55	184	1	35432	ENSMMUT00000012413
GO:MF	vitamin binding	GO:0019842	1	0	108	184	2	35432	ENSMMUT00000044422,ENSMMUT00000026430
GO:MF	isoprenoid binding	GO:0019840	1	0	21	184	1	35432	ENSMMUT00000017508
GO:MF	SUMO transferase activity	GO:0019789	1	0	13	184	1	35432	ENSMMUT00000005007
GO:MF	ubiquitin-like protein transferase activity	GO:0019787	1	0	315	184	4	35432	ENSMMUT00000100035,ENSMMUT00000083931,ENSMMUT00000005007,ENSMMUT00000108455
GO:MF	ubiquitin-like protein peptidase activity	GO:0019783	1	0	106	184	1	35432	ENSMMUT00000029654
GO:MF	Atg12 transferase activity	GO:0019777	1	0	2	184	1	35432	ENSMMUT00000083931
GO:MF	Atg8 ligase activity	GO:0019776	1	0	1	184	1	35432	ENSMMUT00000083931
GO:MF	deacetylase activity	GO:0019213	1	0	32	184	1	35432	ENSMMUT00000013891
GO:MF	phosphatase regulator activity	GO:0019208	1	0	68	184	1	35432	ENSMMUT00000093379
GO:MF	kinase regulator activity	GO:0019207	1	0	167	184	1	35432	ENSMMUT00000009399
GO:MF	nucleobase-containing compound kinase activity	GO:0019205	1	0	36	184	1	35432	ENSMMUT00000092760
GO:MF	carbohydrate phosphatase activity	GO:0019203	1	0	13	184	1	35432	ENSMMUT00000014828
GO:MF	carbohydrate kinase activity	GO:0019200	1	0	20	184	1	35432	ENSMMUT00000014828
GO:MF	transmembrane receptor protein kinase activity	GO:0019199	1	0	67	184	1	35432	ENSMMUT00000091927
GO:MF	guanyl nucleotide binding	GO:0019001	1	0	344	184	4	35432	ENSMMUT00000028299,ENSMMUT00000028300,ENSMMUT00000079641,ENSMMUT00000057561
GO:MF	deoxycytidyl transferase activity	GO:0017125	1	0	1	184	1	35432	ENSMMUT00000055894
GO:MF	kinase binding	GO:0019900	1	0	554	184	6	35432	ENSMMUT00000009399,ENSMMUT00000032729,ENSMMUT00000043823,ENSMMUT00000028833,ENSMMUT00000001506,ENSMMUT00000017508
GO:MF	hydrolase activity	GO:0016787	1	0	2030	184	16	35432	ENSMMUT00000013891,ENSMMUT00000028299,ENSMMUT00000028300,ENSMMUT00000089965,ENSMMUT00000020679,ENSMMUT00000079641,ENSMMUT00000025433,ENSMMUT00000005500,ENSMMUT00000089693,ENSMMUT00000014828,ENSMMUT00000076307,ENSMMUT00000101467,ENSMMUT00000003881,ENSMMUT00000057561,ENSMMUT00000029654,ENSMMUT00000087476
GO:MF	phosphotransferase activity, alcohol group as acceptor	GO:0016773	1	0	640	184	6	35432	ENSMMUT00000021524,ENSMMUT00000014828,ENSMMUT00000091927,ENSMMUT00000092760,ENSMMUT00000028833,ENSMMUT00000091575
GO:MF	channel inhibitor activity	GO:0016248	1	0	13	184	1	35432	ENSMMUT00000011414
GO:MF	channel regulator activity	GO:0016247	1	0	81	184	1	35432	ENSMMUT00000011414
GO:MF	kynurenine-oxoglutarate transaminase activity	GO:0016212	1	0	4	184	1	35432	ENSMMUT00000026430
GO:MF	nucleobase-containing compound transmembrane transporter activity	GO:0015932	1	0	41	184	1	35432	ENSMMUT00000019977
GO:MF	glucosidase activity	GO:0015926	1	0	11	184	1	35432	ENSMMUT00000003881
GO:MF	branched-chain amino acid transmembrane transporter activity	GO:0015658	1	0	6	184	1	35432	ENSMMUT00000028625
GO:MF	tubulin binding	GO:0015631	1	0	273	184	2	35432	ENSMMUT00000032729,ENSMMUT00000058357
GO:MF	DNA translocase activity	GO:0015616	1	0	4	184	1	35432	ENSMMUT00000089693
GO:MF	C4-dicarboxylate transmembrane transporter activity	GO:0015556	1	0	9	184	1	35432	ENSMMUT00000010218
GO:MF	oxidoreduction-driven active transmembrane transporter activity	GO:0015453	1	0	37	184	1	35432	ENSMMUT00000086889
GO:MF	primary active transmembrane transporter activity	GO:0015399	1	0	132	184	1	35432	ENSMMUT00000086889
GO:MF	solute:sodium symporter activity	GO:0015370	1	0	43	184	1	35432	ENSMMUT00000079198
GO:MF	secondary active monocarboxylate transmembrane transporter activity	GO:0015355	1	0	9	184	1	35432	ENSMMUT00000079198
GO:MF	inorganic molecular entity transmembrane transporter activity	GO:0015318	1	0	606	184	8	35432	ENSMMUT00000093532,ENSMMUT00000105451,ENSMMUT00000022821,ENSMMUT00000086889,ENSMMUT00000010218,ENSMMUT00000079198,ENSMMUT00000043033,ENSMMUT00000004113
GO:MF	solute:proton antiporter activity	GO:0015299	1	0	19	184	1	35432	ENSMMUT00000010218
GO:MF	solute:cation antiporter activity	GO:0015298	1	0	30	184	1	35432	ENSMMUT00000010218
GO:MF	antiporter activity	GO:0015297	1	0	58	184	1	35432	ENSMMUT00000010218
GO:MF	solute:proton symporter activity	GO:0015295	1	0	16	184	1	35432	ENSMMUT00000105451
GO:MF	solute:cation symporter activity	GO:0015294	1	0	67	184	2	35432	ENSMMUT00000105451,ENSMMUT00000079198
GO:MF	lipase activity	GO:0016298	1	0	95	184	1	35432	ENSMMUT00000076307
GO:MF	nucleotidyltransferase activity	GO:0016779	1	0	131	184	2	35432	ENSMMUT00000013280,ENSMMUT00000055894
GO:MF	kinase activity	GO:0016301	1	0	751	184	7	35432	ENSMMUT00000021524,ENSMMUT00000014828,ENSMMUT00000091927,ENSMMUT00000092760,ENSMMUT00000028833,ENSMMUT00000091575,ENSMMUT00000082012
GO:MF	N-acyltransferase activity	GO:0016410	1	0	74	184	2	35432	ENSMMUT00000108096,ENSMMUT00000080799
GO:MF	transferase activity, transferring phosphorus-containing groups	GO:0016772	1	0	909	184	9	35432	ENSMMUT00000013280,ENSMMUT00000021524,ENSMMUT00000014828,ENSMMUT00000091927,ENSMMUT00000092760,ENSMMUT00000055894,ENSMMUT00000028833,ENSMMUT00000091575,ENSMMUT00000082012
GO:MF	transferase activity, transferring nitrogenous groups	GO:0016769	1	0	23	184	1	35432	ENSMMUT00000026430
GO:MF	acyltransferase activity, transferring groups other than amino-acyl groups	GO:0016747	1	0	197	184	3	35432	ENSMMUT00000110159,ENSMMUT00000108096,ENSMMUT00000080799
GO:MF	acyltransferase activity	GO:0016746	1	0	223	184	3	35432	ENSMMUT00000110159,ENSMMUT00000108096,ENSMMUT00000080799
GO:MF	transferase activity, transferring one-carbon groups	GO:0016741	1	0	213	184	1	35432	ENSMMUT00000044422
GO:MF	transferase activity	GO:0016740	1	0	2031	184	19	35432	ENSMMUT00000044422,ENSMMUT00000100035,ENSMMUT00000026430,ENSMMUT00000083931,ENSMMUT00000110159,ENSMMUT00000105492,ENSMMUT00000013280,ENSMMUT00000021524,ENSMMUT00000005007,ENSMMUT00000014828,ENSMMUT00000108096,ENSMMUT00000091927,ENSMMUT00000108455,ENSMMUT00000092760,ENSMMUT00000055894,ENSMMUT00000080799,ENSMMUT00000028833,ENSMMUT00000091575,ENSMMUT00000082012
GO:MF	oxidoreductase activity, acting on CH or CH2 groups	GO:0016725	1	0	8	184	1	35432	ENSMMUT00000027784
GO:MF	oxidoreductase activity, acting on paired donors, with incorporation or reduction of molecular oxygen, reduced flavin or flavoprotein as one donor, and incorporation of one atom of oxygen	GO:0016712	1	0	28	184	1	35432	ENSMMUT00000027784
GO:MF	2-oxoglutarate-dependent dioxygenase activity	GO:0016706	1	0	51	184	1	35432	ENSMMUT00000042146
GO:MF	oxidoreductase activity, acting on paired donors, with incorporation or reduction of molecular oxygen	GO:0016705	1	0	159	184	2	35432	ENSMMUT00000027784,ENSMMUT00000042146
GO:MF	oxidoreductase activity, acting on a heme group of donors	GO:0016675	1	0	10	184	1	35432	ENSMMUT00000086889
GO:MF	oxidoreductase activity, acting on other nitrogenous compounds as donors	GO:0016661	1	0	8	184	1	35432	ENSMMUT00000013280
GO:MF	oxidoreductase activity, acting on the CH-CH group of donors, NAD or NADP as acceptor	GO:0016628	1	0	17	184	1	35432	ENSMMUT00000026393
GO:MF	oxidoreductase activity, acting on the CH-CH group of donors	GO:0016627	1	0	52	184	2	35432	ENSMMUT00000080072,ENSMMUT00000026393
GO:MF	oxidoreductase activity, acting on the aldehyde or oxo group of donors, NAD or NADP as acceptor	GO:0016620	1	0	39	184	2	35432	ENSMMUT00000027399,ENSMMUT00000080072
GO:MF	cyclin-dependent protein serine/threonine kinase regulator activity	GO:0016538	1	0	33	184	1	35432	ENSMMUT00000009399
GO:MF	protein-hormone receptor activity	GO:0016500	1	0	16	184	1	35432	ENSMMUT00000091927
GO:MF	oxidoreductase activity	GO:0016491	1	0	653	184	7	35432	ENSMMUT00000027399,ENSMMUT00000013280,ENSMMUT00000027784,ENSMMUT00000080072,ENSMMUT00000086889,ENSMMUT00000026393,ENSMMUT00000042146
GO:MF	pyrophosphatase activity	GO:0016462	1	0	499	184	5	35432	ENSMMUT00000028299,ENSMMUT00000028300,ENSMMUT00000020679,ENSMMUT00000079641,ENSMMUT00000057561
GO:MF	acetyltransferase activity	GO:0016407	1	0	73	184	2	35432	ENSMMUT00000110159,ENSMMUT00000080799
GO:MF	protein kinase binding	GO:0019901	1	0	493	184	4	35432	ENSMMUT00000009399,ENSMMUT00000032729,ENSMMUT00000028833,ENSMMUT00000017508
GO:MF	phosphatase binding	GO:0019902	1	0	136	184	2	35432	ENSMMUT00000093379,ENSMMUT00000087476
GO:MF	protein phosphatase binding	GO:0019903	1	0	98	184	2	35432	ENSMMUT00000093379,ENSMMUT00000087476
GO:MF	hormone binding	GO:0042562	1	0	53	184	1	35432	ENSMMUT00000091927
GO:MF	histone binding	GO:0042393	1	0	183	184	1	35432	ENSMMUT00000020673
GO:MF	peptide binding	GO:0042277	1	0	154	184	1	35432	ENSMMUT00000108455
GO:MF	5-methyltetrahydrofolate-dependent methyltransferase activity	GO:0042084	1	0	1	184	1	35432	ENSMMUT00000044422
GO:MF	signaling receptor activity	GO:0038023	1	0	1063	184	6	35432	ENSMMUT00000046814,ENSMMUT00000086508,ENSMMUT00000091927,ENSMMUT00000017508,ENSMMUT00000039308,ENSMMUT00000022016
GO:MF	kynurenine aminotransferase activity	GO:0036137	1	0	4	184	1	35432	ENSMMUT00000026430
GO:MF	small molecule binding	GO:0036094	1	0	2005	184	20	35432	ENSMMUT00000044422,ENSMMUT00000026430,ENSMMUT00000028299,ENSMMUT00000028300,ENSMMUT00000020679,ENSMMUT00000093532,ENSMMUT00000079641,ENSMMUT00000013280,ENSMMUT00000089693,ENSMMUT00000014828,ENSMMUT00000032729,ENSMMUT00000091927,ENSMMUT00000080072,ENSMMUT00000056559,ENSMMUT00000076307,ENSMMUT00000092760,ENSMMUT00000057561,ENSMMUT00000028833,ENSMMUT00000017508,ENSMMUT00000091575
GO:MF	pre-mRNA binding	GO:0036002	1	0	351	184	3	35432	ENSMMUT00000052209,ENSMMUT00000050407,ENSMMUT00000080799
GO:MF	Krueppel-associated box domain binding	GO:0035851	1	0	2	184	1	35432	ENSMMUT00000013891
GO:MF	purine ribonucleoside triphosphate binding	GO:0035639	1	0	1504	184	14	35432	ENSMMUT00000028299,ENSMMUT00000028300,ENSMMUT00000020679,ENSMMUT00000079641,ENSMMUT00000013280,ENSMMUT00000089693,ENSMMUT00000014828,ENSMMUT00000032729,ENSMMUT00000091927,ENSMMUT00000056559,ENSMMUT00000092760,ENSMMUT00000057561,ENSMMUT00000028833,ENSMMUT00000091575
GO:MF	signaling adaptor activity	GO:0035591	1	0	48	184	1	35432	ENSMMUT00000082012
GO:MF	oxidative RNA demethylase activity	GO:0035515	1	0	5	184	1	35432	ENSMMUT00000042146
GO:MF	phosphatidylinositol binding	GO:0035091	1	0	207	184	2	35432	ENSMMUT00000001834,ENSMMUT00000082135
GO:MF	histone acetyltransferase binding	GO:0035035	1	0	20	184	1	35432	ENSMMUT00000005863
GO:MF	caffeine oxidase activity	GO:0034875	1	0	2	184	1	35432	ENSMMUT00000027784
GO:MF	phosphatidylinositol bisphosphate phosphatase activity	GO:0034593	1	0	19	184	1	35432	ENSMMUT00000087476
GO:MF	U3 snoRNA binding	GO:0034511	1	0	7	184	1	35432	ENSMMUT00000021524
GO:MF	protein kinase A regulatory subunit binding	GO:0034237	1	0	19	184	1	35432	ENSMMUT00000007129
GO:MF	peptide N-acetyltransferase activity	GO:0034212	1	0	34	184	1	35432	ENSMMUT00000080799
GO:MF	phosphoric ester hydrolase activity	GO:0042578	1	0	314	184	3	35432	ENSMMUT00000014828,ENSMMUT00000076307,ENSMMUT00000087476
GO:MF	oxidoreductase activity, acting on CH or CH2 groups, quinone or similar compound as acceptor	GO:0033695	1	0	2	184	1	35432	ENSMMUT00000027784
GO:MF	identical protein binding	GO:0042802	1	0	1535	184	13	35432	ENSMMUT00000020679,ENSMMUT00000093532,ENSMMUT00000013280,ENSMMUT00000005500,ENSMMUT00000091927,ENSMMUT00000108455,ENSMMUT00000010218,ENSMMUT00000044572,ENSMMUT00000003916,ENSMMUT00000003025,ENSMMUT00000075142,ENSMMUT00000028833,ENSMMUT00000091575
GO:MF	actinin binding	GO:0042805	1	0	23	184	1	35432	ENSMMUT00000017508
GO:MF	pre-mRNA branch point binding	GO:0045131	1	0	138	184	2	35432	ENSMMUT00000052209,ENSMMUT00000050407
GO:MF	protein-containing complex binding	GO:0044877	1	0	756	184	8	35432	ENSMMUT00000028299,ENSMMUT00000028300,ENSMMUT00000110159,ENSMMUT00000108096,ENSMMUT00000044572,ENSMMUT00000095478,ENSMMUT00000007129,ENSMMUT00000039308
GO:MF	ubiquitin-like protein ligase binding	GO:0044389	1	0	257	184	3	35432	ENSMMUT00000007645,ENSMMUT00000028833,ENSMMUT00000090617
GO:MF	transmembrane transporter binding	GO:0044325	1	0	77	184	2	35432	ENSMMUT00000044572,ENSMMUT00000085311
GO:MF	retinoic acid-responsive element binding	GO:0044323	1	0	4	184	1	35432	ENSMMUT00000017508
GO:MF	cyclic nucleotide-gated ion channel activity	GO:0043855	1	0	8	184	1	35432	ENSMMUT00000093532
GO:MF	protein self-association	GO:0043621	1	0	56	184	1	35432	ENSMMUT00000109659
GO:MF	sequence-specific DNA binding	GO:0043565	1	0	1077	184	11	35432	ENSMMUT00000013891,ENSMMUT00000109210,ENSMMUT00000002318,ENSMMUT00000038746,ENSMMUT00000086713,ENSMMUT00000022472,ENSMMUT00000003916,ENSMMUT00000109597,ENSMMUT00000082562,ENSMMUT00000017508,ENSMMUT00000098957
GO:MF	molybdopterin cofactor binding	GO:0043546	1	0	5	184	1	35432	ENSMMUT00000013280
GO:MF	protein kinase B binding	GO:0043422	1	0	7	184	1	35432	ENSMMUT00000017508
GO:MF	phosphatidylinositol-3,4-bisphosphate binding	GO:0043325	1	0	22	184	1	35432	ENSMMUT00000001834
GO:MF	alcohol binding	GO:0043178	1	0	56	184	1	35432	ENSMMUT00000076307
GO:MF	organic acid binding	GO:0043177	1	0	80	184	1	35432	ENSMMUT00000017508
GO:MF	3'-5' DNA helicase activity	GO:0043138	1	0	10	184	1	35432	ENSMMUT00000089693
GO:MF	ribosome binding	GO:0043022	1	0	47	184	1	35432	ENSMMUT00000110159
GO:MF	ribonucleoprotein complex binding	GO:0043021	1	0	104	184	1	35432	ENSMMUT00000110159
GO:MF	alpha-tubulin binding	GO:0043014	1	0	29	184	1	35432	ENSMMUT00000058357
GO:MF	amide transmembrane transporter activity	GO:0042887	1	0	27	184	1	35432	ENSMMUT00000014461
GO:MF	histone deacetylase binding	GO:0042826	1	0	91	184	1	35432	ENSMMUT00000013891
GO:MF	protein homodimerization activity	GO:0042803	1	0	516	184	5	35432	ENSMMUT00000005500,ENSMMUT00000091927,ENSMMUT00000003916,ENSMMUT00000075142,ENSMMUT00000028833
GO:MF	protein lysine deacetylase activity	GO:0033558	1	0	21	184	1	35432	ENSMMUT00000013891
GO:MF	monocarboxylic acid binding	GO:0033293	1	0	46	184	1	35432	ENSMMUT00000017508
GO:MF	amide binding	GO:0033218	1	0	200	184	1	35432	ENSMMUT00000108455
GO:MF	cyclic nucleotide binding	GO:0030551	1	0	18	184	1	35432	ENSMMUT00000093532
GO:MF	signaling receptor activator activity	GO:0030546	1	0	354	184	3	35432	ENSMMUT00000046285,ENSMMUT00000040342,ENSMMUT00000024443
GO:MF	signaling receptor regulator activity	GO:0030545	1	0	376	184	3	35432	ENSMMUT00000046285,ENSMMUT00000040342,ENSMMUT00000024443
GO:MF	snoRNA binding	GO:0030515	1	0	23	184	1	35432	ENSMMUT00000021524
GO:MF	carbohydrate binding	GO:0030246	1	0	154	184	1	35432	ENSMMUT00000046814
GO:MF	enzyme regulator activity	GO:0030234	1	0	860	184	6	35432	ENSMMUT00000104766,ENSMMUT00000009399,ENSMMUT00000084996,ENSMMUT00000082135,ENSMMUT00000093379,ENSMMUT00000009540
GO:MF	semaphorin receptor binding	GO:0030215	1	0	22	184	1	35432	ENSMMUT00000046285
GO:MF	pyridoxal phosphate binding	GO:0030170	1	0	52	184	1	35432	ENSMMUT00000026430
GO:MF	inorganic cation transmembrane transporter activity	GO:0022890	1	0	487	184	8	35432	ENSMMUT00000093532,ENSMMUT00000105451,ENSMMUT00000022821,ENSMMUT00000086889,ENSMMUT00000010218,ENSMMUT00000079198,ENSMMUT00000043033,ENSMMUT00000004113
GO:MF	transmembrane transporter activity	GO:0022857	1	0	928	184	11	35432	ENSMMUT00000014461,ENSMMUT00000019977,ENSMMUT00000093532,ENSMMUT00000105451,ENSMMUT00000022821,ENSMMUT00000086889,ENSMMUT00000010218,ENSMMUT00000028625,ENSMMUT00000079198,ENSMMUT00000043033,ENSMMUT00000004113
GO:MF	active ion transmembrane transporter activity	GO:0022853	1	0	188	184	4	35432	ENSMMUT00000105451,ENSMMUT00000086889,ENSMMUT00000010218,ENSMMUT00000079198
GO:MF	voltage-gated cation channel activity	GO:0022843	1	0	118	184	1	35432	ENSMMUT00000093532
GO:MF	gated channel activity	GO:0022836	1	0	274	184	3	35432	ENSMMUT00000093532,ENSMMUT00000043033,ENSMMUT00000004113
GO:MF	ligand-gated channel activity	GO:0022834	1	0	124	184	2	35432	ENSMMUT00000093532,ENSMMUT00000004113
GO:MF	voltage-gated channel activity	GO:0022832	1	0	143	184	1	35432	ENSMMUT00000093532
GO:MF	active transmembrane transporter activity	GO:0022804	1	0	286	184	4	35432	ENSMMUT00000105451,ENSMMUT00000086889,ENSMMUT00000010218,ENSMMUT00000079198
GO:MF	passive transmembrane transporter activity	GO:0022803	1	0	404	184	3	35432	ENSMMUT00000093532,ENSMMUT00000043033,ENSMMUT00000004113
GO:MF	heme binding	GO:0020037	1	0	120	184	1	35432	ENSMMUT00000027784
GO:MF	protein domain specific binding	GO:0019904	1	0	449	184	6	35432	ENSMMUT00000013891,ENSMMUT00000021524,ENSMMUT00000023167,ENSMMUT00000082135,ENSMMUT00000003882,ENSMMUT00000017508
GO:MF	cAMP binding	GO:0030552	1	0	9	184	1	35432	ENSMMUT00000093532
GO:MF	adenyl nucleotide binding	GO:0030554	1	0	1239	184	11	35432	ENSMMUT00000020679,ENSMMUT00000093532,ENSMMUT00000013280,ENSMMUT00000089693,ENSMMUT00000014828,ENSMMUT00000032729,ENSMMUT00000091927,ENSMMUT00000056559,ENSMMUT00000092760,ENSMMUT00000028833,ENSMMUT00000091575
GO:MF	U4 snRNA binding	GO:0030621	1	0	1212	184	1	35432	ENSMMUT00000051058
GO:MF	protein-macromolecule adaptor activity	GO:0030674	1	0	187	184	1	35432	ENSMMUT00000082012
GO:MF	lead ion binding	GO:0032791	1	0	1	184	1	35432	ENSMMUT00000109659
GO:MF	guanyl ribonucleotide binding	GO:0032561	1	0	337	184	4	35432	ENSMMUT00000028299,ENSMMUT00000028300,ENSMMUT00000079641,ENSMMUT00000057561
GO:MF	adenyl ribonucleotide binding	GO:0032559	1	0	1233	184	11	35432	ENSMMUT00000020679,ENSMMUT00000093532,ENSMMUT00000013280,ENSMMUT00000089693,ENSMMUT00000014828,ENSMMUT00000032729,ENSMMUT00000091927,ENSMMUT00000056559,ENSMMUT00000092760,ENSMMUT00000028833,ENSMMUT00000091575
GO:MF	purine ribonucleotide binding	GO:0032555	1	0	1549	184	15	35432	ENSMMUT00000028299,ENSMMUT00000028300,ENSMMUT00000020679,ENSMMUT00000093532,ENSMMUT00000079641,ENSMMUT00000013280,ENSMMUT00000089693,ENSMMUT00000014828,ENSMMUT00000032729,ENSMMUT00000091927,ENSMMUT00000056559,ENSMMUT00000092760,ENSMMUT00000057561,ENSMMUT00000028833,ENSMMUT00000091575
GO:MF	ribonucleotide binding	GO:0032553	1	0	1563	184	15	35432	ENSMMUT00000028299,ENSMMUT00000028300,ENSMMUT00000020679,ENSMMUT00000093532,ENSMMUT00000079641,ENSMMUT00000013280,ENSMMUT00000089693,ENSMMUT00000014828,ENSMMUT00000032729,ENSMMUT00000091927,ENSMMUT00000056559,ENSMMUT00000092760,ENSMMUT00000057561,ENSMMUT00000028833,ENSMMUT00000091575
GO:MF	demethylase activity	GO:0032451	1	0	34	184	1	35432	ENSMMUT00000042146
GO:MF	phosphatidylinositol-3-phosphate binding	GO:0032266	1	0	32	184	1	35432	ENSMMUT00000082135
GO:MF	G-protein beta/gamma-subunit complex binding	GO:0031683	1	0	18	184	2	35432	ENSMMUT00000028299,ENSMMUT00000028300
GO:MF	ubiquitin protein ligase binding	GO:0031625	1	0	242	184	3	35432	ENSMMUT00000007645,ENSMMUT00000028833,ENSMMUT00000090617
GO:MF	symporter activity	GO:0015293	1	0	77	184	2	35432	ENSMMUT00000105451,ENSMMUT00000079198
GO:MF	polyubiquitin modification-dependent protein binding	GO:0031593	1	0	40	184	1	35432	ENSMMUT00000095478
GO:MF	chromatin DNA binding	GO:0031490	1	0	72	184	2	35432	ENSMMUT00000080799,ENSMMUT00000017508
GO:MF	myosin V binding	GO:0031489	1	0	14	184	1	35432	ENSMMUT00000079641
GO:MF	cobalamin binding	GO:0031419	1	0	8	184	1	35432	ENSMMUT00000044422
GO:MF	carboxylic acid binding	GO:0031406	1	0	100	184	1	35432	ENSMMUT00000017508
GO:MF	translation initiation factor binding	GO:0031369	1	0	25	184	1	35432	ENSMMUT00000013653
GO:MF	small GTPase binding	GO:0031267	1	0	207	184	4	35432	ENSMMUT00000102240,ENSMMUT00000104766,ENSMMUT00000014481,ENSMMUT00000082135
GO:MF	phosphatidylcholine binding	GO:0031210	1	0	22	184	1	35432	ENSMMUT00000009540
GO:MF	GTP-dependent protein binding	GO:0030742	1	0	16	184	2	35432	ENSMMUT00000079641,ENSMMUT00000104766
GO:MF	GTPase regulator activity	GO:0030695	1	0	342	184	4	35432	ENSMMUT00000104766,ENSMMUT00000084996,ENSMMUT00000082135,ENSMMUT00000009540
GO:MF	nucleosome binding	GO:0031491	1	0	34	184	1	35432	ENSMMUT00000095478
GO:MF	mercury ion binding	GO:0045340	1	0	2	184	1	35432	ENSMMUT00000109659
GO:MF	secondary active transmembrane transporter activity	GO:0015291	1	0	151	184	3	35432	ENSMMUT00000105451,ENSMMUT00000010218,ENSMMUT00000079198
GO:MF	ligand-gated ion channel activity	GO:0015276	1	0	124	184	2	35432	ENSMMUT00000093532,ENSMMUT00000004113
GO:MF	transmembrane receptor protein serine/threonine kinase activity	GO:0004675	1	0	16	184	1	35432	ENSMMUT00000091927
GO:MF	protein serine/threonine kinase activity	GO:0004674	1	0	320	184	4	35432	ENSMMUT00000021524,ENSMMUT00000091927,ENSMMUT00000028833,ENSMMUT00000091575
GO:MF	protein kinase activity	GO:0004672	1	0	540	184	4	35432	ENSMMUT00000021524,ENSMMUT00000091927,ENSMMUT00000028833,ENSMMUT00000091575
GO:MF	phospholipase C activity	GO:0004629	1	0	16	184	1	35432	ENSMMUT00000076307
GO:MF	phospholipase activity	GO:0004620	1	0	81	184	1	35432	ENSMMUT00000076307
GO:MF	Glc3Man9GlcNAc2 oligosaccharide glucosidase activity	GO:0004573	1	0	1	184	1	35432	ENSMMUT00000003881
GO:MF	hydrolase activity, hydrolyzing O-glycosyl compounds	GO:0004553	1	0	91	184	1	35432	ENSMMUT00000003881
GO:MF	monooxygenase activity	GO:0004497	1	0	99	184	1	35432	ENSMMUT00000027784
GO:MF	lysine N-acetyltransferase activity, acting on acetyl phosphate as donor	GO:0004468	1	0	3	184	1	35432	ENSMMUT00000080799
GO:MF	phosphatidylinositol-3-phosphatase activity	GO:0004438	1	0	12	184	1	35432	ENSMMUT00000087476
GO:MF	phosphatidylinositol phospholipase C activity	GO:0004435	1	0	16	184	1	35432	ENSMMUT00000076307
GO:MF	histone deacetylase activity	GO:0004407	1	0	19	184	1	35432	ENSMMUT00000013891
GO:MF	histone acetyltransferase activity	GO:0004402	1	0	25	184	1	35432	ENSMMUT00000080799
GO:MF	helicase activity	GO:0004386	1	0	126	184	1	35432	ENSMMUT00000089693
GO:MF	fructose-2,6-bisphosphate 2-phosphatase activity	GO:0004331	1	0	5	184	1	35432	ENSMMUT00000014828
GO:MF	metalloendopeptidase activity	GO:0004222	1	0	116	184	1	35432	ENSMMUT00000025433
GO:MF	carboxypeptidase activity	GO:0004180	1	0	36	184	1	35432	ENSMMUT00000005500
GO:MF	endopeptidase activity	GO:0004175	1	0	393	184	1	35432	ENSMMUT00000025433
GO:MF	cytochrome-c oxidase activity	GO:0004129	1	0	10	184	1	35432	ENSMMUT00000086889
GO:MF	DNA-dependent protein kinase activity	GO:0004677	1	0	2	184	1	35432	ENSMMUT00000021524
GO:MF	aldehyde dehydrogenase [NAD(P)+] activity	GO:0004030	1	0	12	184	1	35432	ENSMMUT00000027399
GO:MF	phosphoprotein phosphatase activity	GO:0004721	1	0	149	184	1	35432	ENSMMUT00000087476
GO:MF	protein tyrosine phosphatase activity	GO:0004725	1	0	71	184	1	35432	ENSMMUT00000087476
GO:MF	intracellular cAMP-activated cation channel activity	GO:0005222	1	0	4	184	1	35432	ENSMMUT00000093532
GO:MF	intracellular cyclic nucleotide activated cation channel activity	GO:0005221	1	0	8	184	1	35432	ENSMMUT00000093532
GO:MF	ryanodine-sensitive calcium-release channel activity	GO:0005219	1	0	3	184	1	35432	ENSMMUT00000004113
GO:MF	intracellular ligand-gated ion channel activity	GO:0005217	1	0	23	184	2	35432	ENSMMUT00000093532,ENSMMUT00000004113
GO:MF	ion channel activity	GO:0005216	1	0	371	184	3	35432	ENSMMUT00000093532,ENSMMUT00000043033,ENSMMUT00000004113
GO:MF	transporter activity	GO:0005215	1	0	1004	184	13	35432	ENSMMUT00000014461,ENSMMUT00000019977,ENSMMUT00000093532,ENSMMUT00000105451,ENSMMUT00000022821,ENSMMUT00000086889,ENSMMUT00000103028,ENSMMUT00000010218,ENSMMUT00000028625,ENSMMUT00000079198,ENSMMUT00000043033,ENSMMUT00000109659,ENSMMUT00000004113
GO:MF	structural molecule activity	GO:0005198	1	0	770	184	4	35432	ENSMMUT00000101109,ENSMMUT00000012413,ENSMMUT00000026398,ENSMMUT00000026396
GO:MF	signaling receptor binding	GO:0005102	1	0	1008	184	6	35432	ENSMMUT00000046285,ENSMMUT00000040342,ENSMMUT00000024443,ENSMMUT00000076307,ENSMMUT00000017508,ENSMMUT00000105248
GO:MF	GTPase activator activity	GO:0005096	1	0	154	184	2	35432	ENSMMUT00000084996,ENSMMUT00000009540
GO:MF	guanyl-nucleotide exchange factor activity	GO:0005085	1	0	194	184	2	35432	ENSMMUT00000104766,ENSMMUT00000082135
GO:MF	MAP-kinase scaffold activity	GO:0005078	1	0	7	184	1	35432	ENSMMUT00000082012
GO:MF	signal sequence binding	GO:0005048	1	0	23	184	1	35432	ENSMMUT00000108455
GO:MF	transforming growth factor beta receptor activity, type II	GO:0005026	1	0	2	184	1	35432	ENSMMUT00000091927
GO:MF	transforming growth factor beta receptor activity	GO:0005024	1	0	9	184	1	35432	ENSMMUT00000091927
GO:MF	G protein-coupled receptor activity	GO:0004930	1	0	613	184	3	35432	ENSMMUT00000046814,ENSMMUT00000039308,ENSMMUT00000022016
GO:MF	transmembrane signaling receptor activity	GO:0004888	1	0	916	184	4	35432	ENSMMUT00000046814,ENSMMUT00000091927,ENSMMUT00000039308,ENSMMUT00000022016
GO:MF	nuclear receptor activity	GO:0004879	1	0	39	184	1	35432	ENSMMUT00000017508
GO:MF	cysteine-type deubiquitinase activity	GO:0004843	1	0	88	184	1	35432	ENSMMUT00000029654
GO:MF	ubiquitin-protein transferase activity	GO:0004842	1	0	295	184	2	35432	ENSMMUT00000100035,ENSMMUT00000108455
GO:MF	protein serine/threonine phosphatase activity	GO:0004722	1	0	63	184	1	35432	ENSMMUT00000087476
GO:MF	voltage-gated ion channel activity	GO:0005244	1	0	141	184	1	35432	ENSMMUT00000093532
GO:MF	aldehyde dehydrogenase (NAD+) activity	GO:0004029	1	0	10	184	1	35432	ENSMMUT00000027399
GO:MF	adenylate cyclase activity	GO:0004016	1	0	10	184	1	35432	ENSMMUT00000066281
GO:MF	retinal dehydrogenase activity	GO:0001758	1	0	5	184	1	35432	ENSMMUT00000027399
GO:MF	DNA-binding transcription activator activity, RNA polymerase II-specific	GO:0001228	1	0	358	184	3	35432	ENSMMUT00000002318,ENSMMUT00000022472,ENSMMUT00000082562
GO:MF	transcription coactivator binding	GO:0001223	1	0	33	184	2	35432	ENSMMUT00000080799,ENSMMUT00000017508
GO:MF	transcription corepressor binding	GO:0001222	1	0	37	184	1	35432	ENSMMUT00000013891
GO:MF	transcription coregulator binding	GO:0001221	1	0	88	184	3	35432	ENSMMUT00000013891,ENSMMUT00000080799,ENSMMUT00000017508
GO:MF	DNA-binding transcription repressor activity	GO:0001217	1	0	219	184	1	35432	ENSMMUT00000017508
GO:MF	DNA-binding transcription activator activity	GO:0001216	1	0	362	184	3	35432	ENSMMUT00000002318,ENSMMUT00000022472,ENSMMUT00000082562
GO:MF	transcription regulatory region nucleic acid binding	GO:0001067	1	0	788	184	10	35432	ENSMMUT00000013891,ENSMMUT00000109210,ENSMMUT00000002318,ENSMMUT00000038746,ENSMMUT00000086713,ENSMMUT00000022472,ENSMMUT00000003916,ENSMMUT00000109597,ENSMMUT00000082562,ENSMMUT00000017508
GO:MF	core promoter sequence-specific DNA binding	GO:0001046	1	0	36	184	1	35432	ENSMMUT00000013891
GO:MF	cis-regulatory region sequence-specific DNA binding	GO:0000987	1	0	588	184	9	35432	ENSMMUT00000013891,ENSMMUT00000109210,ENSMMUT00000002318,ENSMMUT00000038746,ENSMMUT00000086713,ENSMMUT00000022472,ENSMMUT00000109597,ENSMMUT00000082562,ENSMMUT00000017508
GO:MF	DNA-binding transcription factor activity, RNA polymerase II-specific	GO:0000981	1	0	751	184	8	35432	ENSMMUT00000109210,ENSMMUT00000002318,ENSMMUT00000038746,ENSMMUT00000086713,ENSMMUT00000022472,ENSMMUT00000109597,ENSMMUT00000082562,ENSMMUT00000017508
GO:MF	RNA polymerase II core promoter sequence-specific DNA binding	GO:0000979	1	0	18	184	1	35432	ENSMMUT00000013891
GO:MF	RNA polymerase II cis-regulatory region sequence-specific DNA binding	GO:0000978	1	0	564	184	9	35432	ENSMMUT00000013891,ENSMMUT00000109210,ENSMMUT00000002318,ENSMMUT00000038746,ENSMMUT00000086713,ENSMMUT00000022472,ENSMMUT00000109597,ENSMMUT00000082562,ENSMMUT00000017508
GO:MF	RNA polymerase II transcription regulatory region sequence-specific DNA binding	GO:0000977	1	0	691	184	9	35432	ENSMMUT00000013891,ENSMMUT00000109210,ENSMMUT00000002318,ENSMMUT00000038746,ENSMMUT00000086713,ENSMMUT00000022472,ENSMMUT00000109597,ENSMMUT00000082562,ENSMMUT00000017508
GO:MF	transcription cis-regulatory region binding	GO:0000976	1	0	787	184	10	35432	ENSMMUT00000013891,ENSMMUT00000109210,ENSMMUT00000002318,ENSMMUT00000038746,ENSMMUT00000086713,ENSMMUT00000022472,ENSMMUT00000003916,ENSMMUT00000109597,ENSMMUT00000082562,ENSMMUT00000017508
GO:MF	aspartate:glutamate, proton antiporter activity	GO:0000515	1	0	2	184	1	35432	ENSMMUT00000010218
GO:MF	3-sulfino-L-alanine: proton, glutamate antiporter activity	GO:0000514	1	0	2	184	1	35432	ENSMMUT00000010218
GO:MF	magnesium ion binding	GO:0000287	1	0	176	184	1	35432	ENSMMUT00000109659
GO:MF	nucleotide binding	GO:0000166	1	0	1768	184	16	35432	ENSMMUT00000028299,ENSMMUT00000028300,ENSMMUT00000020679,ENSMMUT00000093532,ENSMMUT00000079641,ENSMMUT00000013280,ENSMMUT00000089693,ENSMMUT00000014828,ENSMMUT00000032729,ENSMMUT00000091927,ENSMMUT00000080072,ENSMMUT00000056559,ENSMMUT00000092760,ENSMMUT00000057561,ENSMMUT00000028833,ENSMMUT00000091575
GO:MF	retinoic acid binding	GO:0001972	1	0	11	184	1	35432	ENSMMUT00000017508
GO:MF	3-chloroallyl aldehyde dehydrogenase activity	GO:0004028	1	0	1	184	1	35432	ENSMMUT00000027399
GO:MF	p53 binding	GO:0002039	1	0	59	184	3	35432	ENSMMUT00000013891,ENSMMUT00000103028,ENSMMUT00000080799
GO:MF	DNA helicase activity	GO:0003678	1	0	55	184	1	35432	ENSMMUT00000089693
GO:MF	GTPase activity	GO:0003924	1	0	259	184	4	35432	ENSMMUT00000028299,ENSMMUT00000028300,ENSMMUT00000079641,ENSMMUT00000057561
GO:MF	6-phosphofructo-2-kinase activity	GO:0003873	1	0	4	184	1	35432	ENSMMUT00000014828
GO:MF	catalytic activity	GO:0003824	1	0	5194	184	42	35432	ENSMMUT00000044422,ENSMMUT00000100035,ENSMMUT00000026430,ENSMMUT00000013891,ENSMMUT00000028299,ENSMMUT00000028300,ENSMMUT00000089965,ENSMMUT00000083931,ENSMMUT00000110159,ENSMMUT00000105492,ENSMMUT00000020679,ENSMMUT00000066281,ENSMMUT00000079641,ENSMMUT00000025433,ENSMMUT00000027399,ENSMMUT00000013280,ENSMMUT00000021524,ENSMMUT00000005500,ENSMMUT00000005007,ENSMMUT00000089693,ENSMMUT00000014828,…
GO:MF	actin monomer binding	GO:0003785	1	0	25	184	1	35432	ENSMMUT00000108096
GO:MF	actin binding	GO:0003779	1	0	298	184	4	35432	ENSMMUT00000053587,ENSMMUT00000108096,ENSMMUT00000044572,ENSMMUT00000007129
GO:MF	microtubule motor activity	GO:0003777	1	0	58	184	1	35432	ENSMMUT00000032729
GO:MF	cytoskeletal motor activity	GO:0003774	1	0	96	184	1	35432	ENSMMUT00000032729
GO:MF	structural constituent of ribosome	GO:0003735	1	0	409	184	3	35432	ENSMMUT00000012413,ENSMMUT00000026398,ENSMMUT00000026396
GO:MF	single-stranded RNA binding	GO:0003727	1	0	62	184	1	35432	ENSMMUT00000059465
GO:MF	double-stranded RNA binding	GO:0003725	1	0	60	184	2	35432	ENSMMUT00000028625,ENSMMUT00000059465
GO:MF	RNA binding	GO:0003723	1	0	2529	184	14	35432	ENSMMUT00000073543,ENSMMUT00000013653,ENSMMUT00000021524,ENSMMUT00000053348,ENSMMUT00000051058,ENSMMUT00000023167,ENSMMUT00000067024,ENSMMUT00000012413,ENSMMUT00000028625,ENSMMUT00000052209,ENSMMUT00000050407,ENSMMUT00000080799,ENSMMUT00000085311,ENSMMUT00000059465
GO:MF	transcription corepressor activity	GO:0003714	1	0	112	184	2	35432	ENSMMUT00000013891,ENSMMUT00000007837
GO:MF	transcription coactivator activity	GO:0003713	1	0	189	184	3	35432	ENSMMUT00000080799,ENSMMUT00000092272,ENSMMUT00000098957
GO:MF	transcription coregulator activity	GO:0003712	1	0	320	184	5	35432	ENSMMUT00000013891,ENSMMUT00000007837,ENSMMUT00000080799,ENSMMUT00000092272,ENSMMUT00000098957
GO:MF	DNA-binding transcription factor activity	GO:0003700	1	0	881	184	9	35432	ENSMMUT00000109210,ENSMMUT00000002318,ENSMMUT00000038746,ENSMMUT00000086713,ENSMMUT00000022472,ENSMMUT00000003916,ENSMMUT00000109597,ENSMMUT00000082562,ENSMMUT00000017508
GO:MF	single-stranded DNA binding	GO:0003697	1	0	91	184	2	35432	ENSMMUT00000089965,ENSMMUT00000089693
GO:MF	double-stranded DNA binding	GO:0003690	1	0	1021	184	13	35432	ENSMMUT00000013891,ENSMMUT00000109210,ENSMMUT00000002318,ENSMMUT00000021524,ENSMMUT00000038746,ENSMMUT00000086713,ENSMMUT00000089693,ENSMMUT00000022472,ENSMMUT00000003916,ENSMMUT00000109597,ENSMMUT00000082562,ENSMMUT00000017508,ENSMMUT00000059465
GO:MF	damaged DNA binding	GO:0003684	1	0	51	184	2	35432	ENSMMUT00000055894,ENSMMUT00000080799
GO:MF	chromatin binding	GO:0003682	1	0	423	184	4	35432	ENSMMUT00000013891,ENSMMUT00000095478,ENSMMUT00000080799,ENSMMUT00000017508
GO:MF	nucleic acid binding	GO:0003676	1	0	4428	184	32	35432	ENSMMUT00000013891,ENSMMUT00000089965,ENSMMUT00000073543,ENSMMUT00000013653,ENSMMUT00000109210,ENSMMUT00000002318,ENSMMUT00000021524,ENSMMUT00000038746,ENSMMUT00000086713,ENSMMUT00000089693,ENSMMUT00000053348,ENSMMUT00000108096,ENSMMUT00000051058,ENSMMUT00000108455,ENSMMUT00000023167,ENSMMUT00000008650,ENSMMUT00000067024,ENSMMUT00000012413,ENSMMUT00000022472,ENSMMUT00000028625,ENSMMUT00000052209,…
GO:MF	calcium channel regulator activity	GO:0005246	1	0	23	184	1	35432	ENSMMUT00000011414
GO:MF	voltage-gated sodium channel activity	GO:0005248	1	0	19	184	1	35432	ENSMMUT00000093532
GO:MF	voltage-gated potassium channel activity	GO:0005249	1	0	81	184	1	35432	ENSMMUT00000093532
GO:MF	cyclase activity	GO:0009975	1	0	21	184	1	35432	ENSMMUT00000066281
GO:MF	electron transfer activity	GO:0009055	1	0	53	184	1	35432	ENSMMUT00000086889
GO:MF	nitrate reductase activity	GO:0008940	1	0	2	184	1	35432	ENSMMUT00000013280
GO:MF	methionine synthase activity	GO:0008705	1	0	1	184	1	35432	ENSMMUT00000044422
GO:MF	plus-end-directed microtubule motor activity	GO:0008574	1	0	7	184	1	35432	ENSMMUT00000032729
GO:MF	organic anion transmembrane transporter activity	GO:0008514	1	0	123	184	3	35432	ENSMMUT00000014461,ENSMMUT00000010218,ENSMMUT00000028625
GO:MF	anion transmembrane transporter activity	GO:0008509	1	0	214	184	3	35432	ENSMMUT00000014461,ENSMMUT00000010218,ENSMMUT00000028625
GO:MF	bile acid:sodium symporter activity	GO:0008508	1	0	3	184	1	35432	ENSMMUT00000079198
GO:MF	transaminase activity	GO:0008483	1	0	23	184	1	35432	ENSMMUT00000026430
GO:MF	phosphofructokinase activity	GO:0008443	1	0	7	184	1	35432	ENSMMUT00000014828
GO:MF	phosphatidylethanolamine binding	GO:0008429	1	0	6	184	1	35432	ENSMMUT00000009540
GO:MF	steroid hydroxylase activity	GO:0008395	1	0	17	184	1	35432	ENSMMUT00000027784
GO:MF	arachidonic acid epoxygenase activity	GO:0008392	1	0	5	184	1	35432	ENSMMUT00000027784
GO:MF	arachidonic acid monooxygenase activity	GO:0008391	1	0	6	184	1	35432	ENSMMUT00000027784
GO:MF	mechanosensitive ion channel activity	GO:0008381	1	0	12	184	1	35432	ENSMMUT00000043033
GO:MF	lipid binding	GO:0008289	1	0	546	184	5	35432	ENSMMUT00000104766,ENSMMUT00000001834,ENSMMUT00000082135,ENSMMUT00000009540,ENSMMUT00000017508
GO:MF	zinc ion binding	GO:0008270	1	0	714	184	6	35432	ENSMMUT00000044422,ENSMMUT00000005007,ENSMMUT00000108455,ENSMMUT00000092360,ENSMMUT00000080799,ENSMMUT00000017508
GO:MF	exopeptidase activity	GO:0008238	1	0	85	184	1	35432	ENSMMUT00000005500
GO:MF	metallopeptidase activity	GO:0008237	1	0	184	184	2	35432	ENSMMUT00000025433,ENSMMUT00000005500
GO:MF	H3 histone acetyltransferase activity	GO:0010484	1	0	6	184	1	35432	ENSMMUT00000080799
GO:MF	metalloexopeptidase activity	GO:0008235	1	0	54	184	1	35432	ENSMMUT00000005500
GO:MF	H4 histone acetyltransferase activity	GO:0010485	1	0	12	184	1	35432	ENSMMUT00000080799
GO:MF	proton transmembrane transporter activity	GO:0015078	1	0	110	184	4	35432	ENSMMUT00000105451,ENSMMUT00000022821,ENSMMUT00000086889,ENSMMUT00000010218
GO:MF	stretch-activated, cation-selective, calcium channel activity	GO:0015275	1	0	2	184	1	35432	ENSMMUT00000043033
GO:MF	channel activity	GO:0015267	1	0	404	184	3	35432	ENSMMUT00000093532,ENSMMUT00000043033,ENSMMUT00000004113
GO:MF	L-leucine transmembrane transporter activity	GO:0015190	1	0	5	184	1	35432	ENSMMUT00000028625
GO:MF	L-glutamine transmembrane transporter activity	GO:0015186	1	0	6	184	1	35432	ENSMMUT00000014461
GO:MF	L-aspartate transmembrane transporter activity	GO:0015183	1	0	6	184	1	35432	ENSMMUT00000010218
GO:MF	L-asparagine transmembrane transporter activity	GO:0015182	1	0	3	184	1	35432	ENSMMUT00000014461
GO:MF	basic amino acid transmembrane transporter activity	GO:0015174	1	0	14	184	1	35432	ENSMMUT00000014461
GO:MF	acidic amino acid transmembrane transporter activity	GO:0015172	1	0	10	184	1	35432	ENSMMUT00000010218
GO:MF	amino acid transmembrane transporter activity	GO:0015171	1	0	64	184	3	35432	ENSMMUT00000014461,ENSMMUT00000010218,ENSMMUT00000028625
GO:MF	pyrimidine nucleotide-sugar transmembrane transporter activity	GO:0015165	1	0	7	184	1	35432	ENSMMUT00000019977
GO:MF	bile acid transmembrane transporter activity	GO:0015125	1	0	10	184	1	35432	ENSMMUT00000079198
GO:MF	nickel cation transmembrane transporter activity	GO:0015099	1	0	1	184	1	35432	ENSMMUT00000105451
GO:MF	lead ion transmembrane transporter activity	GO:0015094	1	0	1	184	1	35432	ENSMMUT00000105451
GO:MF	ferrous iron transmembrane transporter activity	GO:0015093	1	0	3	184	1	35432	ENSMMUT00000105451
GO:MF	cobalt ion transmembrane transporter activity	GO:0015087	1	0	2	184	1	35432	ENSMMUT00000105451
GO:MF	cadmium ion transmembrane transporter activity	GO:0015086	1	0	3	184	1	35432	ENSMMUT00000105451
GO:MF	calcium ion transmembrane transporter activity	GO:0015085	1	0	100	184	2	35432	ENSMMUT00000043033,ENSMMUT00000004113
GO:MF	sodium ion transmembrane transporter activity	GO:0015081	1	0	107	184	2	35432	ENSMMUT00000093532,ENSMMUT00000079198
GO:MF	potassium ion transmembrane transporter activity	GO:0015079	1	0	125	184	1	35432	ENSMMUT00000093532
GO:MF	ion transmembrane transporter activity	GO:0015075	1	0	696	184	10	35432	ENSMMUT00000014461,ENSMMUT00000093532,ENSMMUT00000105451,ENSMMUT00000022821,ENSMMUT00000086889,ENSMMUT00000010218,ENSMMUT00000028625,ENSMMUT00000079198,ENSMMUT00000043033,ENSMMUT00000004113
GO:MF	cysteine-type peptidase activity	GO:0008234	1	0	159	184	2	35432	ENSMMUT00000101467,ENSMMUT00000029654
GO:MF	peptidase activity	GO:0008233	1	0	585	184	5	35432	ENSMMUT00000089965,ENSMMUT00000025433,ENSMMUT00000005500,ENSMMUT00000101467,ENSMMUT00000029654
GO:MF	heparin binding	GO:0008201	1	0	98	184	1	35432	ENSMMUT00000039308
GO:MF	calmodulin binding	GO:0005516	1	0	77	184	1	35432	ENSMMUT00000013893
GO:MF	calcium ion binding	GO:0005509	1	0	598	184	8	35432	ENSMMUT00000081221,ENSMMUT00000040967,ENSMMUT00000010218,ENSMMUT00000044572,ENSMMUT00000007903,ENSMMUT00000109659,ENSMMUT00000039263,ENSMMUT00000004113
GO:MF	iron ion binding	GO:0005506	1	0	150	184	1	35432	ENSMMUT00000027784
GO:MF	retinoid binding	GO:0005501	1	0	21	184	1	35432	ENSMMUT00000017508
GO:MF	monovalent cation:proton antiporter activity	GO:0005451	1	0	19	184	1	35432	ENSMMUT00000010218
GO:MF	manganese ion transmembrane transporter activity	GO:0005384	1	0	7	184	1	35432	ENSMMUT00000105451
GO:MF	iron ion transmembrane transporter activity	GO:0005381	1	0	6	184	1	35432	ENSMMUT00000105451
GO:MF	copper ion transmembrane transporter activity	GO:0005375	1	0	5	184	1	35432	ENSMMUT00000105451
GO:MF	organic acid:sodium symporter activity	GO:0005343	1	0	21	184	1	35432	ENSMMUT00000079198
GO:MF	organic acid transmembrane transporter activity	GO:0005342	1	0	109	184	4	35432	ENSMMUT00000014461,ENSMMUT00000010218,ENSMMUT00000028625,ENSMMUT00000079198
GO:MF	nucleotide-sugar transmembrane transporter activity	GO:0005338	1	0	8	184	1	35432	ENSMMUT00000019977
GO:MF	lipid transporter activity	GO:0005319	1	0	116	184	3	35432	ENSMMUT00000103028,ENSMMUT00000079198,ENSMMUT00000109659
GO:MF	L-glutamate transmembrane transporter activity	GO:0005313	1	0	9	184	1	35432	ENSMMUT00000010218
GO:MF	dicarboxylic acid transmembrane transporter activity	GO:0005310	1	0	17	184	1	35432	ENSMMUT00000010218
GO:MF	L-histidine transmembrane transporter activity	GO:0005290	1	0	5	184	1	35432	ENSMMUT00000014461
GO:MF	sodium channel activity	GO:0005272	1	0	37	184	1	35432	ENSMMUT00000093532
GO:MF	potassium channel activity	GO:0005267	1	0	108	184	1	35432	ENSMMUT00000093532
GO:MF	calcium channel activity	GO:0005262	1	0	81	184	2	35432	ENSMMUT00000043033,ENSMMUT00000004113
GO:MF	cation channel activity	GO:0005261	1	0	283	184	3	35432	ENSMMUT00000093532,ENSMMUT00000043033,ENSMMUT00000004113
GO:MF	collagen binding	GO:0005518	1	0	52	184	1	35432	ENSMMUT00000039308
GO:MF	ATP binding	GO:0005524	1	0	1195	184	10	35432	ENSMMUT00000020679,ENSMMUT00000013280,ENSMMUT00000089693,ENSMMUT00000014828,ENSMMUT00000032729,ENSMMUT00000091927,ENSMMUT00000056559,ENSMMUT00000092760,ENSMMUT00000028833,ENSMMUT00000091575
GO:MF	GTP binding	GO:0005525	1	0	326	184	4	35432	ENSMMUT00000028299,ENSMMUT00000028300,ENSMMUT00000079641,ENSMMUT00000057561
GO:MF	glycosaminoglycan binding	GO:0005539	1	0	149	184	2	35432	ENSMMUT00000081221,ENSMMUT00000039308
GO:MF	ion channel inhibitor activity	GO:0008200	1	0	12	184	1	35432	ENSMMUT00000011414
GO:MF	eukaryotic initiation factor 4E binding	GO:0008190	1	0	8	184	1	35432	ENSMMUT00000013653
GO:MF	S-methyltransferase activity	GO:0008172	1	0	7	184	1	35432	ENSMMUT00000044422
GO:MF	methyltransferase activity	GO:0008168	1	0	203	184	1	35432	ENSMMUT00000044422
GO:MF	nuclear localization sequence binding	GO:0008139	1	0	8	184	1	35432	ENSMMUT00000108455
GO:MF	protein tyrosine/serine/threonine phosphatase activity	GO:0008138	1	0	42	184	1	35432	ENSMMUT00000087476
GO:MF	transcription factor binding	GO:0008134	1	0	451	184	4	35432	ENSMMUT00000013891,ENSMMUT00000021524,ENSMMUT00000080799,ENSMMUT00000017508
GO:MF	ATP-dependent activity, acting on DNA	GO:0008094	1	0	105	184	1	35432	ENSMMUT00000089693
GO:MF	cytoskeletal protein binding	GO:0008092	1	0	705	184	8	35432	ENSMMUT00000053587,ENSMMUT00000079641,ENSMMUT00000032729,ENSMMUT00000108096,ENSMMUT00000058357,ENSMMUT00000044572,ENSMMUT00000007129,ENSMMUT00000017508
GO:MF	calcium-release channel activity	GO:0015278	1	0	13	184	1	35432	ENSMMUT00000004113
GO:MF	phosphoric diester hydrolase activity	GO:0008081	1	0	70	184	1	35432	ENSMMUT00000076307
GO:MF	enzyme activator activity	GO:0008047	1	0	330	184	2	35432	ENSMMUT00000084996,ENSMMUT00000009540
GO:MF	monocarboxylic acid transmembrane transporter activity	GO:0008028	1	0	35	184	1	35432	ENSMMUT00000079198
GO:MF	protein C-terminus binding	GO:0008022	1	0	116	184	1	35432	ENSMMUT00000080799
GO:MF	microtubule binding	GO:0008017	1	0	190	184	1	35432	ENSMMUT00000032729
GO:MF	beta-catenin binding	GO:0008013	1	0	72	184	1	35432	ENSMMUT00000080799
GO:MF	phospholipid transporter activity	GO:0005548	1	0	46	184	2	35432	ENSMMUT00000103028,ENSMMUT00000109659
GO:MF	phosphatidylinositol-3,4,5-trisphosphate binding	GO:0005547	1	0	29	184	1	35432	ENSMMUT00000001834
GO:MF	phospholipid binding	GO:0005543	1	0	338	184	4	35432	ENSMMUT00000104766,ENSMMUT00000001834,ENSMMUT00000082135,ENSMMUT00000009540
GO:MF	hyaluronic acid binding	GO:0005540	1	0	22	184	1	35432	ENSMMUT00000081221
GO:MF	N-acetyltransferase activity	GO:0008080	1	0	50	184	1	35432	ENSMMUT00000080799
GO:MF	chemorepellent activity	GO:0045499	1	0	14	184	2	35432	ENSMMUT00000046285,ENSMMUT00000024443
GO:MF	polydeoxyribonucleotide 5'-hydroxyl-kinase activity	GO:0046404	1	0	3	184	1	35432	ENSMMUT00000092760
GO:MF	cadmium ion binding	GO:0046870	1	0	3	184	1	35432	ENSMMUT00000105451
GO:MF	ion channel regulator activity	GO:0099106	1	0	78	184	1	35432	ENSMMUT00000011414
GO:MF	ligand-gated cation channel activity	GO:0099094	1	0	90	184	2	35432	ENSMMUT00000093532,ENSMMUT00000004113
GO:MF	molecular function regulator activity	GO:0098772	1	0	1332	184	10	35432	ENSMMUT00000046285,ENSMMUT00000011414,ENSMMUT00000104766,ENSMMUT00000040342,ENSMMUT00000009399,ENSMMUT00000024443,ENSMMUT00000084996,ENSMMUT00000082135,ENSMMUT00000093379,ENSMMUT00000009540
GO:MF	ligand-activated transcription factor activity	GO:0098531	1	0	39	184	1	35432	ENSMMUT00000017508
GO:MF	STAT family protein binding	GO:0097677	1	0	6	184	1	35432	ENSMMUT00000080799
GO:MF	carbohydrate derivative binding	GO:0097367	1	0	1786	184	17	35432	ENSMMUT00000028299,ENSMMUT00000028300,ENSMMUT00000020679,ENSMMUT00000093532,ENSMMUT00000079641,ENSMMUT00000081221,ENSMMUT00000013280,ENSMMUT00000089693,ENSMMUT00000014828,ENSMMUT00000032729,ENSMMUT00000091927,ENSMMUT00000056559,ENSMMUT00000092760,ENSMMUT00000057561,ENSMMUT00000028833,ENSMMUT00000091575,ENSMMUT00000039308
GO:MF	pre-mRNA intronic binding	GO:0097157	1	0	8	184	1	35432	ENSMMUT00000080799
GO:MF	modified amino acid transmembrane transporter activity	GO:0072349	1	0	18	184	1	35432	ENSMMUT00000010218
GO:MF	Arp2/3 complex binding	GO:0071933	1	0	9	184	1	35432	ENSMMUT00000007129
GO:MF	E-box binding	GO:0070888	1	0	36	184	1	35432	ENSMMUT00000013891
GO:MF	inositol 1,4,5 trisphosphate binding	GO:0070679	1	0	11	184	1	35432	ENSMMUT00000076307
GO:MF	lysine-acetylated histone binding	GO:0070577	1	0	19	184	1	35432	ENSMMUT00000020673
GO:MF	metallodipeptidase activity	GO:0070573	1	0	8	184	1	35432	ENSMMUT00000005500
GO:MF	adenylyltransferase activity	GO:0070566	1	0	29	184	1	35432	ENSMMUT00000013280
GO:MF	K63-linked polyubiquitin modification-dependent protein binding	GO:0070530	1	0	18	184	1	35432	ENSMMUT00000095478
GO:MF	phosphatidic acid binding	GO:0070300	1	0	15	184	1	35432	ENSMMUT00000104766
GO:MF	vitamin B6 binding	GO:0070279	1	0	52	184	1	35432	ENSMMUT00000026430
GO:MF	large ribosomal subunit rRNA binding	GO:0070180	1	0	8	184	1	35432	ENSMMUT00000012413
GO:MF	proline-rich region binding	GO:0070064	1	0	14	184	1	35432	ENSMMUT00000017100
GO:MF	ligand-gated calcium channel activity	GO:0099604	1	0	20	184	1	35432	ENSMMUT00000004113
GO:MF	protein propionyltransferase activity	GO:0061920	1	0	1	184	1	35432	ENSMMUT00000080799
GO:MF	deubiquitinase activity	GO:0101005	1	0	96	184	1	35432	ENSMMUT00000029654
GO:MF	lipid transfer activity	GO:0120013	1	0	41	184	1	35432	ENSMMUT00000103028
GO:MF	solute:anion antiporter activity	GO:0140323	1	0	21	184	1	35432	ENSMMUT00000010218
GO:MF	intramembrane lipid transporter activity	GO:0140303	1	0	38	184	1	35432	ENSMMUT00000109659
GO:MF	DNA-binding transcription factor binding	GO:0140297	1	0	375	184	3	35432	ENSMMUT00000013891,ENSMMUT00000021524,ENSMMUT00000080799
GO:MF	monocarboxylate:sodium symporter activity	GO:0140161	1	0	8	184	1	35432	ENSMMUT00000079198
GO:MF	mechanosensitive cation channel activity	GO:0140135	1	0	3	184	1	35432	ENSMMUT00000043033
GO:MF	transcription regulator activity	GO:0140110	1	0	1200	184	14	35432	ENSMMUT00000013891,ENSMMUT00000007837,ENSMMUT00000109210,ENSMMUT00000002318,ENSMMUT00000038746,ENSMMUT00000086713,ENSMMUT00000022472,ENSMMUT00000003916,ENSMMUT00000109597,ENSMMUT00000082562,ENSMMUT00000080799,ENSMMUT00000017508,ENSMMUT00000092272,ENSMMUT00000098957
GO:MF	catalytic activity, acting on a tRNA	GO:0140101	1	0	106	184	1	35432	ENSMMUT00000056559
GO:MF	catalytic activity, acting on RNA	GO:0140098	1	0	330	184	2	35432	ENSMMUT00000056559,ENSMMUT00000042146
GO:MF	catalytic activity, acting on DNA	GO:0140097	1	0	226	184	1	35432	ENSMMUT00000089693
GO:MF	catalytic activity, acting on a protein	GO:0140096	1	0	1986	184	16	35432	ENSMMUT00000100035,ENSMMUT00000013891,ENSMMUT00000089965,ENSMMUT00000083931,ENSMMUT00000025433,ENSMMUT00000021524,ENSMMUT00000005500,ENSMMUT00000005007,ENSMMUT00000091927,ENSMMUT00000108455,ENSMMUT00000101467,ENSMMUT00000080799,ENSMMUT00000029654,ENSMMUT00000087476,ENSMMUT00000028833,ENSMMUT00000091575
GO:MF	histone butyryltransferase activity	GO:0140069	1	0	1	184	1	35432	ENSMMUT00000080799
GO:MF	histone crotonyltransferase activity	GO:0140068	1	0	1	184	1	35432	ENSMMUT00000080799
GO:MF	peptide butyryltransferase activity	GO:0140065	1	0	2	184	1	35432	ENSMMUT00000080799
GO:MF	peptide crotonyltransferase activity	GO:0140064	1	0	2	184	1	35432	ENSMMUT00000080799
GO:MF	acetylation-dependent protein binding	GO:0140033	1	0	19	184	1	35432	ENSMMUT00000020673
GO:MF	modification-dependent protein binding	GO:0140030	1	0	141	184	2	35432	ENSMMUT00000020673,ENSMMUT00000095478
GO:MF	histone lactyltransferase activity	GO:0120301	1	0	1	184	1	35432	ENSMMUT00000080799
GO:MF	peptide lactyltransferase activity	GO:0120300	1	0	1	184	1	35432	ENSMMUT00000080799
GO:MF	phospholipid transfer activity	GO:0120014	1	0	16	184	1	35432	ENSMMUT00000103028
GO:MF	phosphatidylinositol-3,5-bisphosphate phosphatase activity	GO:0106018	1	0	8	184	1	35432	ENSMMUT00000087476
GO:MF	peptide-lysine-N-acetyltransferase activity	GO:0061733	1	0	27	184	1	35432	ENSMMUT00000080799
GO:MF	ubiquitin-like protein ligase activity	GO:0061659	1	0	199	184	2	35432	ENSMMUT00000100035,ENSMMUT00000108455
GO:MF	ubiquitin protein ligase activity	GO:0061630	1	0	189	184	2	35432	ENSMMUT00000100035,ENSMMUT00000108455
GO:MF	nuclear androgen receptor binding	GO:0050681	1	0	26	184	1	35432	ENSMMUT00000080799
GO:MF	flavin adenine dinucleotide binding	GO:0050660	1	0	77	184	1	35432	ENSMMUT00000080072
GO:MF	delta14-sterol reductase activity	GO:0050613	1	0	2	184	1	35432	ENSMMUT00000026393
GO:MF	glutaminyl-tRNA synthase (glutamine-hydrolyzing) activity	GO:0050567	1	0	3	184	1	35432	ENSMMUT00000056559
GO:MF	sugar-phosphatase activity	GO:0050308	1	0	12	184	1	35432	ENSMMUT00000014828
GO:MF	sphingosine N-acyltransferase activity	GO:0050291	1	0	7	184	1	35432	ENSMMUT00000108096
GO:MF	calcium-induced calcium release activity	GO:0048763	1	0	3	184	1	35432	ENSMMUT00000004113
GO:MF	calcium-dependent protein binding	GO:0048306	1	0	46	184	1	35432	ENSMMUT00000109659
GO:MF	receptor ligand activity	GO:0048018	1	0	347	184	3	35432	ENSMMUT00000046285,ENSMMUT00000040342,ENSMMUT00000024443
GO:MF	cysteine-S-conjugate beta-lyase activity	GO:0047804	1	0	3	184	1	35432	ENSMMUT00000026430
GO:MF	protein N-terminus binding	GO:0047485	1	0	77	184	1	35432	ENSMMUT00000013891
GO:MF	kynurenine-glyoxylate transaminase activity	GO:0047315	1	0	2	184	1	35432	ENSMMUT00000026430
GO:MF	protein dimerization activity	GO:0046983	1	0	850	184	6	35432	ENSMMUT00000005500,ENSMMUT00000091927,ENSMMUT00000022472,ENSMMUT00000003916,ENSMMUT00000075142,ENSMMUT00000028833
GO:MF	protein heterodimerization activity	GO:0046982	1	0	272	184	1	35432	ENSMMUT00000022472
GO:MF	carboxylic acid transmembrane transporter activity	GO:0046943	1	0	108	184	4	35432	ENSMMUT00000014461,ENSMMUT00000010218,ENSMMUT00000028625,ENSMMUT00000079198
GO:MF	transition metal ion transmembrane transporter activity	GO:0046915	1	0	30	184	1	35432	ENSMMUT00000105451
GO:MF	transition metal ion binding	GO:0046914	1	0	957	184	9	35432	ENSMMUT00000044422,ENSMMUT00000005007,ENSMMUT00000027784,ENSMMUT00000105451,ENSMMUT00000108455,ENSMMUT00000092360,ENSMMUT00000080799,ENSMMUT00000109659,ENSMMUT00000017508
GO:MF	tetrapyrrole binding	GO:0046906	1	0	128	184	2	35432	ENSMMUT00000044422,ENSMMUT00000027784
GO:MF	metal ion transmembrane transporter activity	GO:0046873	1	0	336	184	5	35432	ENSMMUT00000093532,ENSMMUT00000105451,ENSMMUT00000079198,ENSMMUT00000043033,ENSMMUT00000004113
GO:MF	WW domain binding	GO:0050699	1	0	23	184	1	35432	ENSMMUT00000003882
GO:MF	GABA receptor binding	GO:0050811	1	0	8	184	1	35432	ENSMMUT00000076307
GO:MF	extracellular matrix binding	GO:0050840	1	0	41	184	1	35432	ENSMMUT00000039308
GO:MF	quaternary ammonium group binding	GO:0050997	1	0	28	184	1	35432	ENSMMUT00000009540
GO:MF	RNA polymerase II-specific DNA-binding transcription factor binding	GO:0061629	1	0	280	184	3	35432	ENSMMUT00000013891,ENSMMUT00000021524,ENSMMUT00000080799
GO:MF	molybdopterin molybdotransferase activity	GO:0061599	1	0	1	184	1	35432	ENSMMUT00000013280
GO:MF	molybdopterin adenylyltransferase activity	GO:0061598	1	0	1	184	1	35432	ENSMMUT00000013280
GO:MF	nucleoside-triphosphatase regulator activity	GO:0060589	1	0	342	184	4	35432	ENSMMUT00000104766,ENSMMUT00000084996,ENSMMUT00000082135,ENSMMUT00000009540
GO:MF	molecular adaptor activity	GO:0060090	1	0	246	184	3	35432	ENSMMUT00000025037,ENSMMUT00000018114,ENSMMUT00000082012
GO:MF	molecular transducer activity	GO:0060089	1	0	1063	184	6	35432	ENSMMUT00000046814,ENSMMUT00000086508,ENSMMUT00000091927,ENSMMUT00000017508,ENSMMUT00000039308,ENSMMUT00000022016
GO:MF	phosphatidylinositol phosphate phosphatase activity	GO:0052866	1	0	27	184	1	35432	ENSMMUT00000087476
GO:MF	phosphatidylinositol monophosphate phosphatase activity	GO:0052744	1	0	13	184	1	35432	ENSMMUT00000087476
GO:MF	phosphatidylinositol-3,5-bisphosphate 3-phosphatase activity	GO:0052629	1	0	5	184	1	35432	ENSMMUT00000087476
GO:MF	catalytic activity, acting on a nucleic acid	GO:0140640	1	0	522	184	3	35432	ENSMMUT00000089693,ENSMMUT00000056559,ENSMMUT00000042146
GO:MF	polyribonucleotide 5'-hydroxyl-kinase activity	GO:0051736	1	0	1	184	1	35432	ENSMMUT00000092760
GO:MF	polydeoxyribonucleotide kinase activity	GO:0051733	1	0	3	184	1	35432	ENSMMUT00000092760
GO:MF	polyribonucleotide kinase activity	GO:0051732	1	0	1	184	1	35432	ENSMMUT00000092760
GO:MF	polynucleotide 5'-hydroxyl-kinase activity	GO:0051731	1	0	4	184	1	35432	ENSMMUT00000092760
GO:MF	alpha-actinin binding	GO:0051393	1	0	18	184	1	35432	ENSMMUT00000017508
GO:MF	dioxygenase activity	GO:0051213	1	0	75	184	1	35432	ENSMMUT00000042146
GO:MF	NF-kappaB binding	GO:0051059	1	0	25	184	2	35432	ENSMMUT00000013891,ENSMMUT00000080799
GO:MF	GTPase binding	GO:0051020	1	0	232	184	4	35432	ENSMMUT00000102240,ENSMMUT00000104766,ENSMMUT00000014481,ENSMMUT00000082135
GO:MF	protein kinase A binding	GO:0051018	1	0	44	184	2	35432	ENSMMUT00000007129,ENSMMUT00000017508
GO:MF	actin filament binding	GO:0051015	1	0	123	184	2	35432	ENSMMUT00000108096,ENSMMUT00000044572
GO:MF	polynucleotide kinase activity	GO:0051734	1	0	3	184	1	35432	ENSMMUT00000092760
GO:MF	ATP-dependent activity	GO:0140657	1	0	484	184	3	35432	ENSMMUT00000020679,ENSMMUT00000089693,ENSMMUT00000032729
GO:MF	amino acid:monoatomic cation antiporter activity	GO:0140848	1	0	2	184	1	35432	ENSMMUT00000010218
GO:MF	mRNA N6-methyladenosine dioxygenase activity	GO:1990931	1	0	2	184	1	35432	ENSMMUT00000042146
GO:MF	promoter-specific chromatin binding	GO:1990841	1	0	50	184	1	35432	ENSMMUT00000013891
GO:MF	sequence-specific double-stranded DNA binding	GO:1990837	1	0	959	184	10	35432	ENSMMUT00000013891,ENSMMUT00000109210,ENSMMUT00000002318,ENSMMUT00000038746,ENSMMUT00000086713,ENSMMUT00000022472,ENSMMUT00000003916,ENSMMUT00000109597,ENSMMUT00000082562,ENSMMUT00000017508
GO:MF	anti-Mullerian hormone receptor activity	GO:1990272	1	0	1	184	1	35432	ENSMMUT00000091927
GO:MF	N6-methyladenosine-containing RNA binding	GO:1990247	1	0	9	184	1	35432	ENSMMUT00000073543
GO:MF	phosphatidic acid transfer activity	GO:1990050	1	0	4	184	1	35432	ENSMMUT00000103028
GO:MF	phosphatidylinositol phosphate binding	GO:1901981	1	0	122	184	2	35432	ENSMMUT00000001834,ENSMMUT00000082135
GO:MF	sulfur compound transmembrane transporter activity	GO:1901682	1	0	43	184	1	35432	ENSMMUT00000010218
GO:MF	sulfur compound binding	GO:1901681	1	0	156	184	1	35432	ENSMMUT00000039308
GO:MF	sulfur-containing amino acid secondary active transmembrane transporter activity	GO:1901680	1	0	2	184	1	35432	ENSMMUT00000010218
GO:MF	organic hydroxy compound transmembrane transporter activity	GO:1901618	1	0	29	184	1	35432	ENSMMUT00000079198
GO:MF	carbohydrate derivative transmembrane transporter activity	GO:1901505	1	0	45	184	1	35432	ENSMMUT00000019977
GO:MF	azole transmembrane transporter activity	GO:1901474	1	0	10	184	1	35432	ENSMMUT00000014461
GO:MF	nucleoside phosphate binding	GO:1901265	1	0	1768	184	16	35432	ENSMMUT00000028299,ENSMMUT00000028300,ENSMMUT00000020679,ENSMMUT00000093532,ENSMMUT00000079641,ENSMMUT00000013280,ENSMMUT00000089693,ENSMMUT00000014828,ENSMMUT00000032729,ENSMMUT00000091927,ENSMMUT00000080072,ENSMMUT00000056559,ENSMMUT00000092760,ENSMMUT00000057561,ENSMMUT00000028833,ENSMMUT00000091575
GO:MF	histone decrotonylase activity	GO:0160009	1	0	4	184	1	35432	ENSMMUT00000013891
GO:MF	protein decrotonylase activity	GO:0160008	1	0	4	184	1	35432	ENSMMUT00000013891
GO:MF	molecular function inhibitor activity	GO:0140678	1	0	33	184	1	35432	ENSMMUT00000011414
GO:BP	biological regulation	GO:0065007	7.769715768558029e-8	7.109594868252451	9647	184	92	35432	ENSMMUT00000100035,ENSMMUT00000025037,ENSMMUT00000046814,ENSMMUT00000013893,ENSMMUT00000013891,ENSMMUT00000046285,ENSMMUT00000028299,ENSMMUT00000014461,ENSMMUT00000028300,ENSMMUT00000089965,ENSMMUT00000083931,ENSMMUT00000079922,ENSMMUT00000073543,ENSMMUT00000011414,ENSMMUT00000110159,ENSMMUT00000018114,ENSMMUT00000105492,ENSMMUT00000086508,ENSMMUT00000020679,ENSMMUT00000066281,ENSMMUT00000093532,…
GO:BP	regulation of cellular process	GO:0050794	1.1184950651326018e-7	6.95136592769646	8259	184	83	35432	ENSMMUT00000100035,ENSMMUT00000025037,ENSMMUT00000046814,ENSMMUT00000013893,ENSMMUT00000013891,ENSMMUT00000046285,ENSMMUT00000028299,ENSMMUT00000014461,ENSMMUT00000028300,ENSMMUT00000089965,ENSMMUT00000083931,ENSMMUT00000079922,ENSMMUT00000073543,ENSMMUT00000110159,ENSMMUT00000018114,ENSMMUT00000086508,ENSMMUT00000020679,ENSMMUT00000066281,ENSMMUT00000093532,ENSMMUT00000079641,ENSMMUT00000102240,…
GO:BP	regulation of biological process	GO:0050789	0.0000013083190607350128	5.883286331379413	9140	184	86	35432	ENSMMUT00000100035,ENSMMUT00000025037,ENSMMUT00000046814,ENSMMUT00000013893,ENSMMUT00000013891,ENSMMUT00000046285,ENSMMUT00000028299,ENSMMUT00000014461,ENSMMUT00000028300,ENSMMUT00000089965,ENSMMUT00000083931,ENSMMUT00000079922,ENSMMUT00000073543,ENSMMUT00000110159,ENSMMUT00000018114,ENSMMUT00000105492,ENSMMUT00000086508,ENSMMUT00000020679,ENSMMUT00000066281,ENSMMUT00000093532,ENSMMUT00000079641,…
GO:BP	cellular process	GO:0009987	0.00001328657681892843	4.876586897172218	17047	184	127	35432	ENSMMUT00000044422,ENSMMUT00000100035,ENSMMUT00000052237,ENSMMUT00000025037,ENSMMUT00000026430,ENSMMUT00000046814,ENSMMUT00000013893,ENSMMUT00000013891,ENSMMUT00000046285,ENSMMUT00000028299,ENSMMUT00000014461,ENSMMUT00000028300,ENSMMUT00000089965,ENSMMUT00000101109,ENSMMUT00000019977,ENSMMUT00000083931,ENSMMUT00000079922,ENSMMUT00000053587,ENSMMUT00000073543,ENSMMUT00000011414,ENSMMUT00000110159,…
GO:BP	biological_process	GO:0008150	0.00007046421392730367	4.152031388536947	18659	184	133	35432	ENSMMUT00000044422,ENSMMUT00000100035,ENSMMUT00000052237,ENSMMUT00000025037,ENSMMUT00000026430,ENSMMUT00000046814,ENSMMUT00000013893,ENSMMUT00000013891,ENSMMUT00000046285,ENSMMUT00000028299,ENSMMUT00000014461,ENSMMUT00000028300,ENSMMUT00000089965,ENSMMUT00000101109,ENSMMUT00000019977,ENSMMUT00000083931,ENSMMUT00000079922,ENSMMUT00000053587,ENSMMUT00000073543,ENSMMUT00000011414,ENSMMUT00000110159,…
GO:BP	nervous system development	GO:0007399	0.0006104513939000124	3.2143489102635487	1511	184	25	35432	ENSMMUT00000046814,ENSMMUT00000013891,ENSMMUT00000046285,ENSMMUT00000028299,ENSMMUT00000093532,ENSMMUT00000014481,ENSMMUT00000027399,ENSMMUT00000040342,ENSMMUT00000002318,ENSMMUT00000021524,ENSMMUT00000024443,ENSMMUT00000058357,ENSMMUT00000105451,ENSMMUT00000017100,ENSMMUT00000022472,ENSMMUT00000074213,ENSMMUT00000092760,ENSMMUT00000003916,ENSMMUT00000082562,ENSMMUT00000080799,ENSMMUT00000030079,…
GO:BP	regulation of primary metabolic process	GO:0080090	0.001030995892828282	2.9867430648091764	4327	184	47	35432	ENSMMUT00000100035,ENSMMUT00000013891,ENSMMUT00000014461,ENSMMUT00000089965,ENSMMUT00000079922,ENSMMUT00000073543,ENSMMUT00000110159,ENSMMUT00000104766,ENSMMUT00000013653,ENSMMUT00000023889,ENSMMUT00000007837,ENSMMUT00000109210,ENSMMUT00000080682,ENSMMUT00000002318,ENSMMUT00000021524,ENSMMUT00000038746,ENSMMUT00000086713,ENSMMUT00000089693,ENSMMUT00000009399,ENSMMUT00000058357,ENSMMUT00000103028,…
GO:BP	regulation of nitrogen compound metabolic process	GO:0051171	0.001191437124957822	2.923928871491561	4209	184	46	35432	ENSMMUT00000100035,ENSMMUT00000013891,ENSMMUT00000014461,ENSMMUT00000089965,ENSMMUT00000079922,ENSMMUT00000073543,ENSMMUT00000110159,ENSMMUT00000104766,ENSMMUT00000013653,ENSMMUT00000023889,ENSMMUT00000007837,ENSMMUT00000109210,ENSMMUT00000080682,ENSMMUT00000002318,ENSMMUT00000021524,ENSMMUT00000038746,ENSMMUT00000086713,ENSMMUT00000089693,ENSMMUT00000009399,ENSMMUT00000058357,ENSMMUT00000103028,…
GO:BP	negative regulation of cellular process	GO:0048523	0.0012052840031489414	2.918910607472714	3395	184	40	35432	ENSMMUT00000013891,ENSMMUT00000046285,ENSMMUT00000079922,ENSMMUT00000110159,ENSMMUT00000086508,ENSMMUT00000020679,ENSMMUT00000093532,ENSMMUT00000104766,ENSMMUT00000013653,ENSMMUT00000023889,ENSMMUT00000007837,ENSMMUT00000027399,ENSMMUT00000080682,ENSMMUT00000002318,ENSMMUT00000021524,ENSMMUT00000089693,ENSMMUT00000024443,ENSMMUT00000108096,ENSMMUT00000058357,ENSMMUT00000108455,ENSMMUT00000103028,…
GO:BP	response to stimulus	GO:0050896	0.0013590578950673153	2.8667620421838356	6278	184	60	35432	ENSMMUT00000100035,ENSMMUT00000025037,ENSMMUT00000046814,ENSMMUT00000013891,ENSMMUT00000046285,ENSMMUT00000028299,ENSMMUT00000014461,ENSMMUT00000028300,ENSMMUT00000089965,ENSMMUT00000079922,ENSMMUT00000018114,ENSMMUT00000105492,ENSMMUT00000086508,ENSMMUT00000020679,ENSMMUT00000066281,ENSMMUT00000093532,ENSMMUT00000102240,ENSMMUT00000104766,ENSMMUT00000023889,ENSMMUT00000027399,ENSMMUT00000013280,…
GO:BP	regulation of cellular metabolic process	GO:0031323	0.002234857407052473	2.6507501813937155	4164	184	45	35432	ENSMMUT00000100035,ENSMMUT00000013891,ENSMMUT00000014461,ENSMMUT00000089965,ENSMMUT00000079922,ENSMMUT00000073543,ENSMMUT00000110159,ENSMMUT00000104766,ENSMMUT00000013653,ENSMMUT00000023889,ENSMMUT00000007837,ENSMMUT00000109210,ENSMMUT00000080682,ENSMMUT00000002318,ENSMMUT00000021524,ENSMMUT00000038746,ENSMMUT00000086713,ENSMMUT00000089693,ENSMMUT00000009399,ENSMMUT00000103028,ENSMMUT00000023167,…
GO:BP	negative regulation of biological process	GO:0048519	0.002920539857459012	2.534536862440416	4205	184	45	35432	ENSMMUT00000013891,ENSMMUT00000046285,ENSMMUT00000083931,ENSMMUT00000079922,ENSMMUT00000110159,ENSMMUT00000086508,ENSMMUT00000020679,ENSMMUT00000093532,ENSMMUT00000104766,ENSMMUT00000013653,ENSMMUT00000023889,ENSMMUT00000007837,ENSMMUT00000027399,ENSMMUT00000080682,ENSMMUT00000002318,ENSMMUT00000021524,ENSMMUT00000089693,ENSMMUT00000024443,ENSMMUT00000108096,ENSMMUT00000058357,ENSMMUT00000108455,…
GO:BP	biosynthetic process	GO:0009058	0.004360708028999523	2.3604429905197124	4553	184	47	35432	ENSMMUT00000044422,ENSMMUT00000026430,ENSMMUT00000013891,ENSMMUT00000014461,ENSMMUT00000079922,ENSMMUT00000053587,ENSMMUT00000110159,ENSMMUT00000066281,ENSMMUT00000104766,ENSMMUT00000013653,ENSMMUT00000023889,ENSMMUT00000007837,ENSMMUT00000109210,ENSMMUT00000027399,ENSMMUT00000002318,ENSMMUT00000013280,ENSMMUT00000021524,ENSMMUT00000038746,ENSMMUT00000086713,ENSMMUT00000027784,ENSMMUT00000108096,…
GO:BP	regulation of macromolecule metabolic process	GO:0060255	0.005210721584219119	2.2831021311448034	5019	184	50	35432	ENSMMUT00000100035,ENSMMUT00000013891,ENSMMUT00000014461,ENSMMUT00000089965,ENSMMUT00000079922,ENSMMUT00000073543,ENSMMUT00000110159,ENSMMUT00000105492,ENSMMUT00000104766,ENSMMUT00000013653,ENSMMUT00000023889,ENSMMUT00000007837,ENSMMUT00000109210,ENSMMUT00000027399,ENSMMUT00000080682,ENSMMUT00000002318,ENSMMUT00000021524,ENSMMUT00000038746,ENSMMUT00000086713,ENSMMUT00000089693,ENSMMUT00000009399,…
GO:BP	regulation of metabolic process	GO:0019222	0.007039797939683077	2.152439806048231	5369	184	52	35432	ENSMMUT00000100035,ENSMMUT00000013891,ENSMMUT00000014461,ENSMMUT00000089965,ENSMMUT00000079922,ENSMMUT00000073543,ENSMMUT00000110159,ENSMMUT00000105492,ENSMMUT00000104766,ENSMMUT00000013653,ENSMMUT00000023889,ENSMMUT00000007837,ENSMMUT00000109210,ENSMMUT00000027399,ENSMMUT00000080682,ENSMMUT00000002318,ENSMMUT00000021524,ENSMMUT00000038746,ENSMMUT00000086713,ENSMMUT00000089693,ENSMMUT00000009399,…
GO:BP	organic substance biosynthetic process	GO:1901576	0.0071107157648744096	2.148086680973532	4490	184	46	35432	ENSMMUT00000044422,ENSMMUT00000013891,ENSMMUT00000014461,ENSMMUT00000079922,ENSMMUT00000053587,ENSMMUT00000110159,ENSMMUT00000066281,ENSMMUT00000104766,ENSMMUT00000013653,ENSMMUT00000023889,ENSMMUT00000007837,ENSMMUT00000109210,ENSMMUT00000027399,ENSMMUT00000002318,ENSMMUT00000013280,ENSMMUT00000021524,ENSMMUT00000038746,ENSMMUT00000086713,ENSMMUT00000027784,ENSMMUT00000108096,ENSMMUT00000105451,…
GO:BP	primary metabolic process	GO:0044238	0.007659390025044555	2.1158058151331023	11271	184	88	35432	ENSMMUT00000044422,ENSMMUT00000100035,ENSMMUT00000052237,ENSMMUT00000026430,ENSMMUT00000013891,ENSMMUT00000014461,ENSMMUT00000089965,ENSMMUT00000083931,ENSMMUT00000079922,ENSMMUT00000053587,ENSMMUT00000073543,ENSMMUT00000110159,ENSMMUT00000105492,ENSMMUT00000020679,ENSMMUT00000066281,ENSMMUT00000025433,ENSMMUT00000104766,ENSMMUT00000013653,ENSMMUT00000023889,ENSMMUT00000007645,ENSMMUT00000007837,…
GO:BP	cellular response to stimulus	GO:0051716	0.011229510584966282	1.949639171154412	5305	184	51	35432	ENSMMUT00000025037,ENSMMUT00000046814,ENSMMUT00000013891,ENSMMUT00000046285,ENSMMUT00000028299,ENSMMUT00000014461,ENSMMUT00000028300,ENSMMUT00000089965,ENSMMUT00000018114,ENSMMUT00000086508,ENSMMUT00000020679,ENSMMUT00000066281,ENSMMUT00000093532,ENSMMUT00000102240,ENSMMUT00000104766,ENSMMUT00000023889,ENSMMUT00000027399,ENSMMUT00000021524,ENSMMUT00000005007,ENSMMUT00000089693,ENSMMUT00000009399,…
GO:BP	cellular biosynthetic process	GO:0044249	0.01145808826269171	1.9408878366637907	4426	184	45	35432	ENSMMUT00000044422,ENSMMUT00000013891,ENSMMUT00000014461,ENSMMUT00000079922,ENSMMUT00000053587,ENSMMUT00000110159,ENSMMUT00000066281,ENSMMUT00000104766,ENSMMUT00000013653,ENSMMUT00000023889,ENSMMUT00000007837,ENSMMUT00000109210,ENSMMUT00000027399,ENSMMUT00000002318,ENSMMUT00000013280,ENSMMUT00000021524,ENSMMUT00000038746,ENSMMUT00000086713,ENSMMUT00000027784,ENSMMUT00000108096,ENSMMUT00000105451,…
GO:BP	metabolic process	GO:0008152	0.01742315340411182	1.758873239565753	12556	184	94	35432	ENSMMUT00000044422,ENSMMUT00000100035,ENSMMUT00000052237,ENSMMUT00000026430,ENSMMUT00000013891,ENSMMUT00000014461,ENSMMUT00000089965,ENSMMUT00000083931,ENSMMUT00000079922,ENSMMUT00000053587,ENSMMUT00000073543,ENSMMUT00000110159,ENSMMUT00000105492,ENSMMUT00000020679,ENSMMUT00000066281,ENSMMUT00000025433,ENSMMUT00000104766,ENSMMUT00000013653,ENSMMUT00000023889,ENSMMUT00000007645,ENSMMUT00000007837,…
GO:BP	organonitrogen compound metabolic process	GO:1901564	0.018652222257617625	1.729269418186353	5100	184	49	35432	ENSMMUT00000044422,ENSMMUT00000100035,ENSMMUT00000026430,ENSMMUT00000013891,ENSMMUT00000089965,ENSMMUT00000083931,ENSMMUT00000110159,ENSMMUT00000105492,ENSMMUT00000066281,ENSMMUT00000025433,ENSMMUT00000104766,ENSMMUT00000013653,ENSMMUT00000007645,ENSMMUT00000007837,ENSMMUT00000080682,ENSMMUT00000013280,ENSMMUT00000021524,ENSMMUT00000005500,ENSMMUT00000005007,ENSMMUT00000089693,ENSMMUT00000009399,…
GO:BP	positive regulation of biological process	GO:0048518	0.019422718694122043	1.7116899798236809	4517	184	45	35432	ENSMMUT00000100035,ENSMMUT00000046814,ENSMMUT00000013893,ENSMMUT00000013891,ENSMMUT00000046285,ENSMMUT00000014461,ENSMMUT00000028300,ENSMMUT00000089965,ENSMMUT00000079922,ENSMMUT00000110159,ENSMMUT00000018114,ENSMMUT00000086508,ENSMMUT00000104766,ENSMMUT00000014481,ENSMMUT00000023889,ENSMMUT00000027399,ENSMMUT00000002318,ENSMMUT00000021524,ENSMMUT00000005007,ENSMMUT00000089693,ENSMMUT00000009399,…
GO:BP	intracellular signal transduction	GO:0035556	0.020074504448797124	1.6973551667371642	1840	184	25	35432	ENSMMUT00000025037,ENSMMUT00000013891,ENSMMUT00000020679,ENSMMUT00000066281,ENSMMUT00000102240,ENSMMUT00000104766,ENSMMUT00000023889,ENSMMUT00000021524,ENSMMUT00000089693,ENSMMUT00000024443,ENSMMUT00000108455,ENSMMUT00000103028,ENSMMUT00000076307,ENSMMUT00000017100,ENSMMUT00000044572,ENSMMUT00000075142,ENSMMUT00000080799,ENSMMUT00000028833,ENSMMUT00000009540,ENSMMUT00000091575,ENSMMUT00000082012,…
GO:BP	head development	GO:0060322	0.021474920867861465	1.6680684278093825	493	184	12	35432	ENSMMUT00000013891,ENSMMUT00000027399,ENSMMUT00000021524,ENSMMUT00000024443,ENSMMUT00000074213,ENSMMUT00000092760,ENSMMUT00000003916,ENSMMUT00000082562,ENSMMUT00000080799,ENSMMUT00000009540,ENSMMUT00000017508,ENSMMUT00000039308
GO:BP	positive regulation of cellular process	GO:0048522	0.02721059814352781	1.5652619114514676	3998	184	41	35432	ENSMMUT00000100035,ENSMMUT00000046814,ENSMMUT00000013893,ENSMMUT00000013891,ENSMMUT00000046285,ENSMMUT00000014461,ENSMMUT00000028300,ENSMMUT00000089965,ENSMMUT00000110159,ENSMMUT00000018114,ENSMMUT00000104766,ENSMMUT00000014481,ENSMMUT00000023889,ENSMMUT00000027399,ENSMMUT00000002318,ENSMMUT00000021524,ENSMMUT00000005007,ENSMMUT00000089693,ENSMMUT00000009399,ENSMMUT00000103028,ENSMMUT00000017100,…
GO:BP	regulation of biological quality	GO:0065008	0.029147170464117255	1.535403599102746	2508	184	30	35432	ENSMMUT00000046814,ENSMMUT00000046285,ENSMMUT00000011414,ENSMMUT00000110159,ENSMMUT00000093532,ENSMMUT00000023889,ENSMMUT00000027399,ENSMMUT00000002318,ENSMMUT00000021524,ENSMMUT00000027784,ENSMMUT00000108096,ENSMMUT00000058357,ENSMMUT00000105451,ENSMMUT00000103028,ENSMMUT00000056559,ENSMMUT00000076307,ENSMMUT00000017100,ENSMMUT00000044572,ENSMMUT00000022472,ENSMMUT00000001834,ENSMMUT00000043578,…
GO:BP	organic substance metabolic process	GO:0071704	0.030820245760280862	1.51116390254465	12171	184	91	35432	ENSMMUT00000044422,ENSMMUT00000100035,ENSMMUT00000052237,ENSMMUT00000026430,ENSMMUT00000013891,ENSMMUT00000014461,ENSMMUT00000089965,ENSMMUT00000083931,ENSMMUT00000079922,ENSMMUT00000053587,ENSMMUT00000073543,ENSMMUT00000110159,ENSMMUT00000105492,ENSMMUT00000020679,ENSMMUT00000066281,ENSMMUT00000025433,ENSMMUT00000104766,ENSMMUT00000013653,ENSMMUT00000023889,ENSMMUT00000007645,ENSMMUT00000007837,…
GO:BP	cellular metabolic process	GO:0044237	0.031413303043487634	1.5028863960389192	10758	184	83	35432	ENSMMUT00000044422,ENSMMUT00000100035,ENSMMUT00000052237,ENSMMUT00000026430,ENSMMUT00000013891,ENSMMUT00000014461,ENSMMUT00000089965,ENSMMUT00000083931,ENSMMUT00000079922,ENSMMUT00000053587,ENSMMUT00000073543,ENSMMUT00000110159,ENSMMUT00000105492,ENSMMUT00000020679,ENSMMUT00000066281,ENSMMUT00000104766,ENSMMUT00000013653,ENSMMUT00000023889,ENSMMUT00000007645,ENSMMUT00000007837,ENSMMUT00000109210,…
GO:BP	system development	GO:0048731	0.03296086414198211	1.4820014108349093	2920	184	33	35432	ENSMMUT00000046814,ENSMMUT00000013891,ENSMMUT00000046285,ENSMMUT00000028299,ENSMMUT00000089965,ENSMMUT00000093532,ENSMMUT00000025433,ENSMMUT00000104766,ENSMMUT00000014481,ENSMMUT00000023889,ENSMMUT00000027399,ENSMMUT00000040342,ENSMMUT00000002318,ENSMMUT00000021524,ENSMMUT00000024443,ENSMMUT00000058357,ENSMMUT00000105451,ENSMMUT00000017100,ENSMMUT00000044572,ENSMMUT00000022472,ENSMMUT00000074213,…
GO:BP	cellular nitrogen compound biosynthetic process	GO:0044271	0.03631985488128324	1.439855895403811	3762	184	39	35432	ENSMMUT00000013891,ENSMMUT00000014461,ENSMMUT00000079922,ENSMMUT00000053587,ENSMMUT00000110159,ENSMMUT00000066281,ENSMMUT00000104766,ENSMMUT00000013653,ENSMMUT00000023889,ENSMMUT00000007837,ENSMMUT00000109210,ENSMMUT00000002318,ENSMMUT00000021524,ENSMMUT00000038746,ENSMMUT00000086713,ENSMMUT00000108096,ENSMMUT00000105451,ENSMMUT00000022821,ENSMMUT00000103028,ENSMMUT00000056559,ENSMMUT00000017100,…
GO:BP	regulation of nucleobase-containing compound metabolic process	GO:0019219	0.03884112677264563	1.410708179792758	3079	184	34	35432	ENSMMUT00000013891,ENSMMUT00000014461,ENSMMUT00000089965,ENSMMUT00000079922,ENSMMUT00000073543,ENSMMUT00000110159,ENSMMUT00000104766,ENSMMUT00000023889,ENSMMUT00000007837,ENSMMUT00000109210,ENSMMUT00000002318,ENSMMUT00000021524,ENSMMUT00000038746,ENSMMUT00000086713,ENSMMUT00000089693,ENSMMUT00000103028,ENSMMUT00000023167,ENSMMUT00000017100,ENSMMUT00000044572,ENSMMUT00000022472,ENSMMUT00000003916,…
GO:BP	central nervous system development	GO:0007417	0.038860138181300415	1.4104956594421143	612	184	13	35432	ENSMMUT00000013891,ENSMMUT00000046285,ENSMMUT00000027399,ENSMMUT00000021524,ENSMMUT00000024443,ENSMMUT00000017100,ENSMMUT00000074213,ENSMMUT00000092760,ENSMMUT00000003916,ENSMMUT00000082562,ENSMMUT00000007129,ENSMMUT00000009540,ENSMMUT00000039308
GO:BP	ectodermal placode development	GO:0071696	0.05422854023509423	1.2657720860748933	12	184	3	35432	ENSMMUT00000013891,ENSMMUT00000002318,ENSMMUT00000024443
GO:BP	ectodermal placode morphogenesis	GO:0071697	0.05422854023509423	1.2657720860748933	12	184	3	35432	ENSMMUT00000013891,ENSMMUT00000002318,ENSMMUT00000024443
GO:BP	ectodermal placode formation	GO:0060788	0.05422854023509423	1.2657720860748933	12	184	3	35432	ENSMMUT00000013891,ENSMMUT00000002318,ENSMMUT00000024443
GO:BP	cell communication	GO:0007154	0.05933982654014971	1.2266537275298934	4573	184	44	35432	ENSMMUT00000025037,ENSMMUT00000046814,ENSMMUT00000013891,ENSMMUT00000046285,ENSMMUT00000028299,ENSMMUT00000014461,ENSMMUT00000028300,ENSMMUT00000018114,ENSMMUT00000086508,ENSMMUT00000020679,ENSMMUT00000066281,ENSMMUT00000093532,ENSMMUT00000102240,ENSMMUT00000104766,ENSMMUT00000023889,ENSMMUT00000027399,ENSMMUT00000021524,ENSMMUT00000089693,ENSMMUT00000009399,ENSMMUT00000024443,ENSMMUT00000091927,…
GO:BP	multicellular organism development	GO:0007275	0.06961859053960742	1.1572747734543052	3307	184	35	35432	ENSMMUT00000046814,ENSMMUT00000013891,ENSMMUT00000046285,ENSMMUT00000028299,ENSMMUT00000089965,ENSMMUT00000093532,ENSMMUT00000025433,ENSMMUT00000104766,ENSMMUT00000014481,ENSMMUT00000023889,ENSMMUT00000027399,ENSMMUT00000040342,ENSMMUT00000002318,ENSMMUT00000021524,ENSMMUT00000024443,ENSMMUT00000058357,ENSMMUT00000105451,ENSMMUT00000017100,ENSMMUT00000044572,ENSMMUT00000022472,ENSMMUT00000074213,…
GO:BP	signal transduction	GO:0007165	0.07402841980652117	1.1306015208681375	4173	184	41	35432	ENSMMUT00000025037,ENSMMUT00000046814,ENSMMUT00000013891,ENSMMUT00000046285,ENSMMUT00000028299,ENSMMUT00000028300,ENSMMUT00000018114,ENSMMUT00000086508,ENSMMUT00000020679,ENSMMUT00000066281,ENSMMUT00000102240,ENSMMUT00000104766,ENSMMUT00000023889,ENSMMUT00000027399,ENSMMUT00000021524,ENSMMUT00000089693,ENSMMUT00000009399,ENSMMUT00000024443,ENSMMUT00000091927,ENSMMUT00000108455,ENSMMUT00000103028,…
GO:BP	organic cyclic compound biosynthetic process	GO:1901362	0.08386552036092283	1.0764165540075765	3198	184	34	35432	ENSMMUT00000013891,ENSMMUT00000014461,ENSMMUT00000079922,ENSMMUT00000053587,ENSMMUT00000110159,ENSMMUT00000066281,ENSMMUT00000104766,ENSMMUT00000023889,ENSMMUT00000007837,ENSMMUT00000109210,ENSMMUT00000002318,ENSMMUT00000013280,ENSMMUT00000021524,ENSMMUT00000038746,ENSMMUT00000086713,ENSMMUT00000105451,ENSMMUT00000022821,ENSMMUT00000103028,ENSMMUT00000022472,ENSMMUT00000026393,ENSMMUT00000003916,…
GO:BP	nitrogen compound metabolic process	GO:0006807	0.08630654464759989	1.063956270373208	10858	184	82	35432	ENSMMUT00000044422,ENSMMUT00000100035,ENSMMUT00000052237,ENSMMUT00000026430,ENSMMUT00000013891,ENSMMUT00000014461,ENSMMUT00000089965,ENSMMUT00000083931,ENSMMUT00000079922,ENSMMUT00000053587,ENSMMUT00000073543,ENSMMUT00000110159,ENSMMUT00000105492,ENSMMUT00000020679,ENSMMUT00000066281,ENSMMUT00000025433,ENSMMUT00000104766,ENSMMUT00000013653,ENSMMUT00000023889,ENSMMUT00000007645,ENSMMUT00000007837,…
GO:BP	regulation of synaptic transmission, GABAergic	GO:0032228	0.08903885962089461	1.0504204109321564	14	184	3	35432	ENSMMUT00000076307,ENSMMUT00000022472,ENSMMUT00000009540
GO:BP	developmental process	GO:0032502	0.10754238032073435	0.9684203551685566	4242	184	41	35432	ENSMMUT00000046814,ENSMMUT00000013891,ENSMMUT00000046285,ENSMMUT00000028299,ENSMMUT00000089965,ENSMMUT00000020679,ENSMMUT00000093532,ENSMMUT00000025433,ENSMMUT00000102240,ENSMMUT00000104766,ENSMMUT00000014481,ENSMMUT00000023889,ENSMMUT00000027399,ENSMMUT00000040342,ENSMMUT00000002318,ENSMMUT00000021524,ENSMMUT00000024443,ENSMMUT00000058357,ENSMMUT00000105451,ENSMMUT00000091927,ENSMMUT00000084996,…
GO:BP	intrinsic apoptotic signaling pathway in response to DNA damage	GO:0008630	0.11615774850856572	0.9349518145140088	80	184	5	35432	ENSMMUT00000021524,ENSMMUT00000089693,ENSMMUT00000103028,ENSMMUT00000080799,ENSMMUT00000028833
GO:BP	mitotic cell cycle process	GO:1903047	0.1532446844976692	0.8146145806488099	512	184	11	35432	ENSMMUT00000018114,ENSMMUT00000020679,ENSMMUT00000023889,ENSMMUT00000007645,ENSMMUT00000021524,ENSMMUT00000005007,ENSMMUT00000009399,ENSMMUT00000032729,ENSMMUT00000017100,ENSMMUT00000028833,ENSMMUT00000059465
GO:BP	protein metabolic process	GO:0019538	0.17383625550950385	0.7598596414337034	4334	184	41	35432	ENSMMUT00000100035,ENSMMUT00000013891,ENSMMUT00000089965,ENSMMUT00000083931,ENSMMUT00000110159,ENSMMUT00000105492,ENSMMUT00000025433,ENSMMUT00000104766,ENSMMUT00000013653,ENSMMUT00000007645,ENSMMUT00000007837,ENSMMUT00000080682,ENSMMUT00000013280,ENSMMUT00000021524,ENSMMUT00000005500,ENSMMUT00000005007,ENSMMUT00000089693,ENSMMUT00000009399,ENSMMUT00000058357,ENSMMUT00000091927,ENSMMUT00000108455,…
GO:BP	mitotic cell cycle	GO:0000278	0.18421480797768627	0.7346754622797034	616	184	12	35432	ENSMMUT00000018114,ENSMMUT00000020679,ENSMMUT00000023889,ENSMMUT00000007645,ENSMMUT00000021524,ENSMMUT00000005007,ENSMMUT00000009399,ENSMMUT00000032729,ENSMMUT00000017100,ENSMMUT00000028833,ENSMMUT00000001506,ENSMMUT00000059465
GO:BP	signaling	GO:0023052	0.21100915658875993	0.6756986984004675	4522	184	42	35432	ENSMMUT00000025037,ENSMMUT00000046814,ENSMMUT00000013891,ENSMMUT00000046285,ENSMMUT00000028299,ENSMMUT00000028300,ENSMMUT00000018114,ENSMMUT00000086508,ENSMMUT00000020679,ENSMMUT00000066281,ENSMMUT00000093532,ENSMMUT00000102240,ENSMMUT00000104766,ENSMMUT00000023889,ENSMMUT00000027399,ENSMMUT00000021524,ENSMMUT00000089693,ENSMMUT00000009399,ENSMMUT00000024443,ENSMMUT00000091927,ENSMMUT00000108455,…
GO:BP	regulation of cellular component organization	GO:0051128	0.2381397109563148	0.6231681778367385	1636	184	21	35432	ENSMMUT00000046814,ENSMMUT00000046285,ENSMMUT00000083931,ENSMMUT00000020679,ENSMMUT00000014481,ENSMMUT00000023889,ENSMMUT00000007645,ENSMMUT00000002318,ENSMMUT00000005007,ENSMMUT00000108096,ENSMMUT00000058357,ENSMMUT00000103028,ENSMMUT00000001834,ENSMMUT00000003883,ENSMMUT00000075142,ENSMMUT00000080799,ENSMMUT00000087476,ENSMMUT00000030079,ENSMMUT00000007129,ENSMMUT00000109659,ENSMMUT00000091575
GO:BP	brain development	GO:0007420	0.24584299497230755	0.6093421619445527	450	184	10	35432	ENSMMUT00000013891,ENSMMUT00000027399,ENSMMUT00000021524,ENSMMUT00000024443,ENSMMUT00000074213,ENSMMUT00000092760,ENSMMUT00000003916,ENSMMUT00000082562,ENSMMUT00000009540,ENSMMUT00000039308
GO:BP	generation of neurons	GO:0048699	0.2464283189461234	0.6083093855687499	944	184	15	35432	ENSMMUT00000013891,ENSMMUT00000046285,ENSMMUT00000028299,ENSMMUT00000093532,ENSMMUT00000014481,ENSMMUT00000027399,ENSMMUT00000002318,ENSMMUT00000024443,ENSMMUT00000058357,ENSMMUT00000105451,ENSMMUT00000017100,ENSMMUT00000080799,ENSMMUT00000030079,ENSMMUT00000009540,ENSMMUT00000039308
GO:BP	heterocycle biosynthetic process	GO:0018130	0.25834647244858405	0.5877974640837684	3104	184	32	35432	ENSMMUT00000013891,ENSMMUT00000014461,ENSMMUT00000079922,ENSMMUT00000053587,ENSMMUT00000110159,ENSMMUT00000066281,ENSMMUT00000104766,ENSMMUT00000023889,ENSMMUT00000007837,ENSMMUT00000109210,ENSMMUT00000002318,ENSMMUT00000013280,ENSMMUT00000021524,ENSMMUT00000038746,ENSMMUT00000086713,ENSMMUT00000105451,ENSMMUT00000022821,ENSMMUT00000103028,ENSMMUT00000022472,ENSMMUT00000003916,ENSMMUT00000109597,…
GO:BP	aromatic compound biosynthetic process	GO:0019438	0.26296004271127965	0.5801102383861538	3107	184	32	35432	ENSMMUT00000013891,ENSMMUT00000014461,ENSMMUT00000079922,ENSMMUT00000053587,ENSMMUT00000110159,ENSMMUT00000066281,ENSMMUT00000104766,ENSMMUT00000023889,ENSMMUT00000007837,ENSMMUT00000109210,ENSMMUT00000002318,ENSMMUT00000021524,ENSMMUT00000038746,ENSMMUT00000086713,ENSMMUT00000105451,ENSMMUT00000022821,ENSMMUT00000103028,ENSMMUT00000022472,ENSMMUT00000003916,ENSMMUT00000109597,ENSMMUT00000055894,…
GO:BP	double-strand break repair	GO:0006302	0.2667379511361455	0.5739151890478909	216	184	7	35432	ENSMMUT00000089965,ENSMMUT00000020679,ENSMMUT00000021524,ENSMMUT00000005007,ENSMMUT00000089693,ENSMMUT00000095478,ENSMMUT00000028833
GO:BP	anatomical structure development	GO:0048856	0.27324443726392234	0.5634486706963707	3978	184	38	35432	ENSMMUT00000046814,ENSMMUT00000013891,ENSMMUT00000046285,ENSMMUT00000028299,ENSMMUT00000089965,ENSMMUT00000020679,ENSMMUT00000093532,ENSMMUT00000025433,ENSMMUT00000102240,ENSMMUT00000104766,ENSMMUT00000014481,ENSMMUT00000023889,ENSMMUT00000027399,ENSMMUT00000040342,ENSMMUT00000002318,ENSMMUT00000021524,ENSMMUT00000024443,ENSMMUT00000058357,ENSMMUT00000105451,ENSMMUT00000084996,ENSMMUT00000017100,…
GO:BP	regulation of RNA metabolic process	GO:0051252	0.2823099780632335	0.5492737717247754	2840	184	30	35432	ENSMMUT00000013891,ENSMMUT00000014461,ENSMMUT00000079922,ENSMMUT00000073543,ENSMMUT00000110159,ENSMMUT00000104766,ENSMMUT00000023889,ENSMMUT00000007837,ENSMMUT00000109210,ENSMMUT00000002318,ENSMMUT00000021524,ENSMMUT00000038746,ENSMMUT00000086713,ENSMMUT00000103028,ENSMMUT00000023167,ENSMMUT00000017100,ENSMMUT00000022472,ENSMMUT00000003916,ENSMMUT00000109597,ENSMMUT00000003883,ENSMMUT00000082562,…
GO:BP	response to radiation	GO:0009314	0.29291608940212244	0.5332567725770276	293	184	8	35432	ENSMMUT00000100035,ENSMMUT00000028299,ENSMMUT00000021524,ENSMMUT00000103028,ENSMMUT00000055894,ENSMMUT00000080799,ENSMMUT00000009540,ENSMMUT00000091575
GO:BP	fungiform papilla morphogenesis	GO:0061197	0.29598402163809856	0.528731733203581	4	184	2	35432	ENSMMUT00000013891,ENSMMUT00000002318
GO:BP	animal organ morphogenesis	GO:0009887	0.3651732380115629	0.43750105756100643	765	184	13	35432	ENSMMUT00000013891,ENSMMUT00000028299,ENSMMUT00000093532,ENSMMUT00000023889,ENSMMUT00000027399,ENSMMUT00000002318,ENSMMUT00000024443,ENSMMUT00000044572,ENSMMUT00000074213,ENSMMUT00000082562,ENSMMUT00000080799,ENSMMUT00000009540,ENSMMUT00000017508
GO:BP	neurogenesis	GO:0022008	0.409279229805195	0.3879802944699813	1102	184	16	35432	ENSMMUT00000013891,ENSMMUT00000046285,ENSMMUT00000028299,ENSMMUT00000093532,ENSMMUT00000014481,ENSMMUT00000027399,ENSMMUT00000002318,ENSMMUT00000024443,ENSMMUT00000058357,ENSMMUT00000105451,ENSMMUT00000017100,ENSMMUT00000080799,ENSMMUT00000030079,ENSMMUT00000007129,ENSMMUT00000009540,ENSMMUT00000039308
GO:BP	regulation of gene expression	GO:0010468	0.4101919794275835	0.38701283573848805	4058	184	38	35432	ENSMMUT00000013891,ENSMMUT00000014461,ENSMMUT00000089965,ENSMMUT00000079922,ENSMMUT00000073543,ENSMMUT00000110159,ENSMMUT00000105492,ENSMMUT00000104766,ENSMMUT00000013653,ENSMMUT00000023889,ENSMMUT00000007837,ENSMMUT00000109210,ENSMMUT00000027399,ENSMMUT00000002318,ENSMMUT00000021524,ENSMMUT00000038746,ENSMMUT00000086713,ENSMMUT00000103028,ENSMMUT00000023167,ENSMMUT00000017100,ENSMMUT00000022472,…
GO:BP	response to abiotic stimulus	GO:0009628	0.4166957712824113	0.3801809068334177	673	184	12	35432	ENSMMUT00000100035,ENSMMUT00000028299,ENSMMUT00000014461,ENSMMUT00000021524,ENSMMUT00000105451,ENSMMUT00000103028,ENSMMUT00000055894,ENSMMUT00000080799,ENSMMUT00000042146,ENSMMUT00000009540,ENSMMUT00000091575,ENSMMUT00000004113
GO:BP	regulation of developmental process	GO:0050793	0.4589917591815668	0.33819511179193307	1717	184	21	35432	ENSMMUT00000046814,ENSMMUT00000013891,ENSMMUT00000046285,ENSMMUT00000089965,ENSMMUT00000102240,ENSMMUT00000104766,ENSMMUT00000014481,ENSMMUT00000023889,ENSMMUT00000002318,ENSMMUT00000021524,ENSMMUT00000058357,ENSMMUT00000084996,ENSMMUT00000044572,ENSMMUT00000003916,ENSMMUT00000030079,ENSMMUT00000007129,ENSMMUT00000009540,ENSMMUT00000012029,ENSMMUT00000017508,ENSMMUT00000098957,ENSMMUT00000039263
GO:BP	regulation of response to stimulus	GO:0048583	0.46914964954316135	0.32868860375798803	2785	184	29	35432	ENSMMUT00000025037,ENSMMUT00000013891,ENSMMUT00000046285,ENSMMUT00000089965,ENSMMUT00000079922,ENSMMUT00000105492,ENSMMUT00000086508,ENSMMUT00000102240,ENSMMUT00000104766,ENSMMUT00000023889,ENSMMUT00000021524,ENSMMUT00000089693,ENSMMUT00000009399,ENSMMUT00000108455,ENSMMUT00000103028,ENSMMUT00000044572,ENSMMUT00000095478,ENSMMUT00000075142,ENSMMUT00000099267,ENSMMUT00000080799,ENSMMUT00000030079,…
GO:BP	cellular response to DNA damage stimulus	GO:0006974	0.4700546139902766	0.3278516799862595	682	184	12	35432	ENSMMUT00000089965,ENSMMUT00000020679,ENSMMUT00000021524,ENSMMUT00000005007,ENSMMUT00000089693,ENSMMUT00000103028,ENSMMUT00000017100,ENSMMUT00000095478,ENSMMUT00000055894,ENSMMUT00000080799,ENSMMUT00000028833,ENSMMUT00000091575
GO:BP	regulation of cell communication	GO:0010646	0.4884211242479577	0.3112055610540832	2380	184	26	35432	ENSMMUT00000025037,ENSMMUT00000013891,ENSMMUT00000086508,ENSMMUT00000093532,ENSMMUT00000102240,ENSMMUT00000104766,ENSMMUT00000023889,ENSMMUT00000089693,ENSMMUT00000009399,ENSMMUT00000024443,ENSMMUT00000108455,ENSMMUT00000103028,ENSMMUT00000076307,ENSMMUT00000044572,ENSMMUT00000022472,ENSMMUT00000075142,ENSMMUT00000099267,ENSMMUT00000080799,ENSMMUT00000030079,ENSMMUT00000009540,ENSMMUT00000082012,…
GO:BP	fungiform papilla development	GO:0061196	0.49161870849465705	0.3083715984434468	5	184	2	35432	ENSMMUT00000013891,ENSMMUT00000002318
GO:BP	anatomical structure maturation	GO:0071695	0.49178930239090823	0.30822092245197363	169	184	6	35432	ENSMMUT00000020679,ENSMMUT00000027399,ENSMMUT00000044572,ENSMMUT00000009540,ENSMMUT00000098957,ENSMMUT00000039263
GO:BP	regulation of signaling	GO:0023051	0.5244208696262525	0.28032003364256813	2391	184	26	35432	ENSMMUT00000025037,ENSMMUT00000013891,ENSMMUT00000086508,ENSMMUT00000093532,ENSMMUT00000102240,ENSMMUT00000104766,ENSMMUT00000023889,ENSMMUT00000089693,ENSMMUT00000009399,ENSMMUT00000024443,ENSMMUT00000108455,ENSMMUT00000103028,ENSMMUT00000076307,ENSMMUT00000044572,ENSMMUT00000022472,ENSMMUT00000075142,ENSMMUT00000099267,ENSMMUT00000080799,ENSMMUT00000030079,ENSMMUT00000009540,ENSMMUT00000082012,…
GO:BP	synaptic transmission, GABAergic	GO:0051932	0.5394307569278614	0.2680642948441276	25	184	3	35432	ENSMMUT00000076307,ENSMMUT00000022472,ENSMMUT00000009540
GO:BP	microtubule cytoskeleton organization involved in mitosis	GO:1902850	0.5908292534218307	0.22853800983071346	113	184	5	35432	ENSMMUT00000018114,ENSMMUT00000023889,ENSMMUT00000032729,ENSMMUT00000028833,ENSMMUT00000059465
GO:BP	regulation of hematopoietic progenitor cell differentiation	GO:1901532	0.607466964827603	0.2164773348213072	26	184	3	35432	ENSMMUT00000104766,ENSMMUT00000021524,ENSMMUT00000017508
GO:BP	animal organ development	GO:0048513	0.6112538403626204	0.21377839929072792	2415	184	26	35432	ENSMMUT00000013891,ENSMMUT00000046285,ENSMMUT00000028299,ENSMMUT00000093532,ENSMMUT00000025433,ENSMMUT00000104766,ENSMMUT00000023889,ENSMMUT00000027399,ENSMMUT00000002318,ENSMMUT00000021524,ENSMMUT00000024443,ENSMMUT00000105451,ENSMMUT00000017100,ENSMMUT00000044572,ENSMMUT00000074213,ENSMMUT00000092760,ENSMMUT00000003916,ENSMMUT00000082562,ENSMMUT00000080799,ENSMMUT00000009540,ENSMMUT00000012029,…
GO:BP	regulation of multicellular organismal development	GO:2000026	0.7745025786672446	0.11097713194081049	938	184	14	35432	ENSMMUT00000046814,ENSMMUT00000013891,ENSMMUT00000046285,ENSMMUT00000002318,ENSMMUT00000021524,ENSMMUT00000058357,ENSMMUT00000044572,ENSMMUT00000003916,ENSMMUT00000007129,ENSMMUT00000009540,ENSMMUT00000012029,ENSMMUT00000017508,ENSMMUT00000098957,ENSMMUT00000039263
GO:BP	cellular response to stress	GO:0033554	0.8321491362555208	0.07979883326626923	1417	184	18	35432	ENSMMUT00000025037,ENSMMUT00000014461,ENSMMUT00000089965,ENSMMUT00000020679,ENSMMUT00000104766,ENSMMUT00000021524,ENSMMUT00000005007,ENSMMUT00000089693,ENSMMUT00000103028,ENSMMUT00000017100,ENSMMUT00000095478,ENSMMUT00000055894,ENSMMUT00000080799,ENSMMUT00000087476,ENSMMUT00000030079,ENSMMUT00000028833,ENSMMUT00000009540,ENSMMUT00000091575
GO:BP	brain morphogenesis	GO:0048854	0.8440041937143435	0.073655395433026	29	184	3	35432	ENSMMUT00000074213,ENSMMUT00000082562,ENSMMUT00000009540
GO:BP	macromolecule biosynthetic process	GO:0009059	0.8562160258113735	0.06741664772769328	3761	184	35	35432	ENSMMUT00000013891,ENSMMUT00000014461,ENSMMUT00000079922,ENSMMUT00000053587,ENSMMUT00000110159,ENSMMUT00000104766,ENSMMUT00000013653,ENSMMUT00000023889,ENSMMUT00000007837,ENSMMUT00000109210,ENSMMUT00000002318,ENSMMUT00000021524,ENSMMUT00000038746,ENSMMUT00000086713,ENSMMUT00000103028,ENSMMUT00000056559,ENSMMUT00000017100,ENSMMUT00000012413,ENSMMUT00000022472,ENSMMUT00000026398,ENSMMUT00000026396,…
GO:BP	anatomical structure morphogenesis	GO:0009653	0.9079797880707682	0.041923818909568054	1939	184	22	35432	ENSMMUT00000013891,ENSMMUT00000046285,ENSMMUT00000028299,ENSMMUT00000093532,ENSMMUT00000102240,ENSMMUT00000014481,ENSMMUT00000023889,ENSMMUT00000027399,ENSMMUT00000002318,ENSMMUT00000021524,ENSMMUT00000024443,ENSMMUT00000058357,ENSMMUT00000105451,ENSMMUT00000084996,ENSMMUT00000044572,ENSMMUT00000074213,ENSMMUT00000082562,ENSMMUT00000080799,ENSMMUT00000007129,ENSMMUT00000009540,ENSMMUT00000017508,…
GO:BP	nucleobase-containing compound biosynthetic process	GO:0034654	0.9273930240879401	0.032736175219929976	3046	184	30	35432	ENSMMUT00000013891,ENSMMUT00000014461,ENSMMUT00000079922,ENSMMUT00000053587,ENSMMUT00000110159,ENSMMUT00000066281,ENSMMUT00000104766,ENSMMUT00000023889,ENSMMUT00000007837,ENSMMUT00000109210,ENSMMUT00000002318,ENSMMUT00000021524,ENSMMUT00000038746,ENSMMUT00000086713,ENSMMUT00000022821,ENSMMUT00000103028,ENSMMUT00000022472,ENSMMUT00000003916,ENSMMUT00000109597,ENSMMUT00000055894,ENSMMUT00000003883,…
GO:BP	regulation of cellular biosynthetic process	GO:0031326	0.9528034658670466	0.020996671755971922	3051	184	30	35432	ENSMMUT00000013891,ENSMMUT00000014461,ENSMMUT00000079922,ENSMMUT00000110159,ENSMMUT00000104766,ENSMMUT00000013653,ENSMMUT00000023889,ENSMMUT00000007837,ENSMMUT00000109210,ENSMMUT00000002318,ENSMMUT00000021524,ENSMMUT00000038746,ENSMMUT00000086713,ENSMMUT00000103028,ENSMMUT00000017100,ENSMMUT00000022472,ENSMMUT00000003916,ENSMMUT00000109597,ENSMMUT00000003883,ENSMMUT00000082562,ENSMMUT00000080799,…
GO:BP	cell development	GO:0048468	0.9881102326297118	0.005194603233876299	1438	184	18	35432	ENSMMUT00000013891,ENSMMUT00000046285,ENSMMUT00000028299,ENSMMUT00000020679,ENSMMUT00000093532,ENSMMUT00000014481,ENSMMUT00000027399,ENSMMUT00000002318,ENSMMUT00000021524,ENSMMUT00000058357,ENSMMUT00000105451,ENSMMUT00000044572,ENSMMUT00000080799,ENSMMUT00000030079,ENSMMUT00000007129,ENSMMUT00000009540,ENSMMUT00000017508,ENSMMUT00000098957
GO:BP	negative regulation of intracellular signal transduction	GO:1902532	1	0	383	184	7	35432	ENSMMUT00000013891,ENSMMUT00000104766,ENSMMUT00000023889,ENSMMUT00000103028,ENSMMUT00000044572,ENSMMUT00000009540,ENSMMUT00000022016
GO:BP	regulation of intracellular signal transduction	GO:1902531	1	0	1168	184	15	35432	ENSMMUT00000025037,ENSMMUT00000013891,ENSMMUT00000102240,ENSMMUT00000104766,ENSMMUT00000023889,ENSMMUT00000089693,ENSMMUT00000103028,ENSMMUT00000044572,ENSMMUT00000075142,ENSMMUT00000080799,ENSMMUT00000009540,ENSMMUT00000082012,ENSMMUT00000039308,ENSMMUT00000022016,ENSMMUT00000085311
GO:BP	L-alpha-amino acid transmembrane transport	GO:1902475	1	0	46	184	3	35432	ENSMMUT00000014461,ENSMMUT00000010218,ENSMMUT00000028625
GO:BP	negative regulation of amyloid-beta formation	GO:1902430	1	0	16	184	1	35432	ENSMMUT00000080682
GO:BP	semaphorin-plexin signaling pathway involved in axon guidance	GO:1902287	1	0	7	184	1	35432	ENSMMUT00000046285
GO:BP	semaphorin-plexin signaling pathway involved in neuron projection guidance	GO:1902285	1	0	8	184	1	35432	ENSMMUT00000046285
GO:BP	neuron projection extension involved in neuron projection guidance	GO:1902284	1	0	20	184	1	35432	ENSMMUT00000046285
GO:BP	regulation of chromatin organization	GO:1902275	1	0	32	184	1	35432	ENSMMUT00000091575
GO:BP	positive regulation of intracellular signal transduction	GO:1902533	1	0	685	184	5	35432	ENSMMUT00000089693,ENSMMUT00000080799,ENSMMUT00000082012,ENSMMUT00000039308,ENSMMUT00000085311
GO:BP	negative regulation of intrinsic apoptotic signaling pathway by p53 class mediator	GO:1902254	1	0	16	184	1	35432	ENSMMUT00000103028
GO:BP	positive regulation of intrinsic apoptotic signaling pathway in response to DNA damage	GO:1902231	1	0	6	184	1	35432	ENSMMUT00000089693
GO:BP	negative regulation of intrinsic apoptotic signaling pathway in response to DNA damage	GO:1902230	1	0	22	184	1	35432	ENSMMUT00000103028
GO:BP	regulation of intrinsic apoptotic signaling pathway in response to DNA damage	GO:1902229	1	0	29	184	2	35432	ENSMMUT00000089693,ENSMMUT00000103028
GO:BP	negative regulation of intrinsic apoptotic signaling pathway in response to DNA damage by p53 class mediator	GO:1902166	1	0	10	184	1	35432	ENSMMUT00000103028
GO:BP	regulation of intrinsic apoptotic signaling pathway in response to DNA damage by p53 class mediator	GO:1902165	1	0	11	184	1	35432	ENSMMUT00000103028
GO:BP	regulation of organelle assembly	GO:1902115	1	0	163	184	2	35432	ENSMMUT00000083931,ENSMMUT00000087476
GO:BP	positive regulation of leukocyte differentiation	GO:1902107	1	0	127	184	4	35432	ENSMMUT00000021524,ENSMMUT00000012029,ENSMMUT00000017508,ENSMMUT00000098957
GO:BP	negative regulation of leukocyte differentiation	GO:1902106	1	0	72	184	3	35432	ENSMMUT00000009540,ENSMMUT00000017508,ENSMMUT00000098957
GO:BP	regulation of intrinsic apoptotic signaling pathway by p53 class mediator	GO:1902253	1	0	22	184	1	35432	ENSMMUT00000103028
GO:BP	proton transmembrane transport	GO:1902600	1	0	86	184	1	35432	ENSMMUT00000022821
GO:BP	secondary alcohol metabolic process	GO:1902652	1	0	84	184	1	35432	ENSMMUT00000026393
GO:BP	secondary alcohol biosynthetic process	GO:1902653	1	0	27	184	1	35432	ENSMMUT00000026393
GO:BP	regulation of leukocyte cell-cell adhesion	GO:1903037	1	0	237	184	2	35432	ENSMMUT00000017508,ENSMMUT00000098957
GO:BP	negative regulation of response to wounding	GO:1903035	1	0	59	184	1	35432	ENSMMUT00000030079
GO:BP	regulation of response to wounding	GO:1903034	1	0	105	184	1	35432	ENSMMUT00000030079
GO:BP	regulation of RNA polymerase II regulatory region sequence-specific DNA binding	GO:1903025	1	0	10	184	1	35432	ENSMMUT00000080799
GO:BP	negative regulation of amyloid precursor protein catabolic process	GO:1902992	1	0	18	184	1	35432	ENSMMUT00000080682
GO:BP	regulation of amyloid precursor protein catabolic process	GO:1902991	1	0	36	184	1	35432	ENSMMUT00000080682
GO:BP	positive regulation of melanosome transport	GO:1902910	1	0	1	184	1	35432	ENSMMUT00000039263
GO:BP	regulation of melanosome transport	GO:1902908	1	0	1	184	1	35432	ENSMMUT00000039263
GO:BP	positive regulation of supramolecular fiber organization	GO:1902905	1	0	115	184	2	35432	ENSMMUT00000001834,ENSMMUT00000007129
GO:BP	negative regulation of supramolecular fiber organization	GO:1902904	1	0	117	184	1	35432	ENSMMUT00000108096
GO:BP	regulation of supramolecular fiber organization	GO:1902903	1	0	260	184	3	35432	ENSMMUT00000108096,ENSMMUT00000001834,ENSMMUT00000007129
GO:BP	negative regulation of miRNA transcription	GO:1902894	1	0	15	184	1	35432	ENSMMUT00000017508
GO:BP	regulation of miRNA transcription	GO:1902893	1	0	51	184	1	35432	ENSMMUT00000017508
GO:BP	negative regulation of cell cycle G1/S phase transition	GO:1902807	1	0	49	184	2	35432	ENSMMUT00000021524,ENSMMUT00000017100
GO:BP	regulation of cell cycle G1/S phase transition	GO:1902806	1	0	109	184	2	35432	ENSMMUT00000021524,ENSMMUT00000017100
GO:BP	negative regulation of satellite cell differentiation	GO:1902725	1	0	3	184	1	35432	ENSMMUT00000002318
GO:BP	regulation of neuroblast proliferation	GO:1902692	1	0	29	184	1	35432	ENSMMUT00000009540
GO:BP	positive regulation of RNA biosynthetic process	GO:1902680	1	0	1247	184	14	35432	ENSMMUT00000013891,ENSMMUT00000014461,ENSMMUT00000110159,ENSMMUT00000002318,ENSMMUT00000021524,ENSMMUT00000103028,ENSMMUT00000022472,ENSMMUT00000003883,ENSMMUT00000082562,ENSMMUT00000080799,ENSMMUT00000028833,ENSMMUT00000017508,ENSMMUT00000092272,ENSMMUT00000098957
GO:BP	negative regulation of RNA biosynthetic process	GO:1902679	1	0	918	184	7	35432	ENSMMUT00000013891,ENSMMUT00000104766,ENSMMUT00000007837,ENSMMUT00000002318,ENSMMUT00000080799,ENSMMUT00000017508,ENSMMUT00000098957
GO:BP	regulation of leukocyte differentiation	GO:1902105	1	0	214	184	5	35432	ENSMMUT00000021524,ENSMMUT00000009540,ENSMMUT00000012029,ENSMMUT00000017508,ENSMMUT00000098957
GO:BP	positive regulation of metaphase/anaphase transition of cell cycle	GO:1902101	1	0	10	184	1	35432	ENSMMUT00000005007
GO:BP	negative regulation of metaphase/anaphase transition of cell cycle	GO:1902100	1	0	38	184	1	35432	ENSMMUT00000020679
GO:BP	regulation of metaphase/anaphase transition of cell cycle	GO:1902099	1	0	56	184	2	35432	ENSMMUT00000020679,ENSMMUT00000005007
GO:BP	cellular response to oxygen-containing compound	GO:1901701	1	0	706	184	7	35432	ENSMMUT00000028300,ENSMMUT00000093532,ENSMMUT00000027399,ENSMMUT00000021524,ENSMMUT00000022472,ENSMMUT00000109659,ENSMMUT00000017508
GO:BP	response to oxygen-containing compound	GO:1901700	1	0	911	184	7	35432	ENSMMUT00000028300,ENSMMUT00000093532,ENSMMUT00000027399,ENSMMUT00000021524,ENSMMUT00000022472,ENSMMUT00000109659,ENSMMUT00000017508
GO:BP	cellular response to nitrogen compound	GO:1901699	1	0	408	184	4	35432	ENSMMUT00000028300,ENSMMUT00000093532,ENSMMUT00000021524,ENSMMUT00000004113
GO:BP	response to nitrogen compound	GO:1901698	1	0	604	184	5	35432	ENSMMUT00000028300,ENSMMUT00000093532,ENSMMUT00000021524,ENSMMUT00000028625,ENSMMUT00000004113
GO:BP	cellular response to ketone	GO:1901655	1	0	55	184	1	35432	ENSMMUT00000022472
GO:BP	response to ketone	GO:1901654	1	0	75	184	1	35432	ENSMMUT00000022472
GO:BP	cellular response to peptide	GO:1901653	1	0	193	184	1	35432	ENSMMUT00000021524
GO:BP	response to peptide	GO:1901652	1	0	237	184	1	35432	ENSMMUT00000021524
GO:BP	organic hydroxy compound biosynthetic process	GO:1901617	1	0	152	184	2	35432	ENSMMUT00000026393,ENSMMUT00000039263
GO:BP	organic hydroxy compound metabolic process	GO:1901615	1	0	334	184	3	35432	ENSMMUT00000044572,ENSMMUT00000026393,ENSMMUT00000039263
GO:BP	alpha-amino acid biosynthetic process	GO:1901607	1	0	53	184	1	35432	ENSMMUT00000044422
GO:BP	alpha-amino acid catabolic process	GO:1901606	1	0	56	184	1	35432	ENSMMUT00000026430
GO:BP	alpha-amino acid metabolic process	GO:1901605	1	0	138	184	2	35432	ENSMMUT00000044422,ENSMMUT00000026430
GO:BP	organic substance catabolic process	GO:1901575	1	0	1479	184	14	35432	ENSMMUT00000100035,ENSMMUT00000026430,ENSMMUT00000105492,ENSMMUT00000007645,ENSMMUT00000005500,ENSMMUT00000089693,ENSMMUT00000076307,ENSMMUT00000017100,ENSMMUT00000044572,ENSMMUT00000080799,ENSMMUT00000028833,ENSMMUT00000042146,ENSMMUT00000090617,ENSMMUT00000091575
GO:BP	organonitrogen compound biosynthetic process	GO:1901566	1	0	1360	184	14	35432	ENSMMUT00000044422,ENSMMUT00000066281,ENSMMUT00000013653,ENSMMUT00000013280,ENSMMUT00000021524,ENSMMUT00000108096,ENSMMUT00000105451,ENSMMUT00000022821,ENSMMUT00000056559,ENSMMUT00000017100,ENSMMUT00000012413,ENSMMUT00000026398,ENSMMUT00000026396,ENSMMUT00000059465
GO:BP	organonitrogen compound catabolic process	GO:1901565	1	0	939	184	8	35432	ENSMMUT00000100035,ENSMMUT00000026430,ENSMMUT00000105492,ENSMMUT00000007645,ENSMMUT00000005500,ENSMMUT00000028833,ENSMMUT00000090617,ENSMMUT00000091575
GO:BP	positive regulation of transcription from RNA polymerase II promoter involved in cellular response to chemical stimulus	GO:1901522	1	0	20	184	1	35432	ENSMMUT00000080799
GO:BP	organic cyclic compound catabolic process	GO:1901361	1	0	338	184	4	35432	ENSMMUT00000026430,ENSMMUT00000089693,ENSMMUT00000017100,ENSMMUT00000042146
GO:BP	organic cyclic compound metabolic process	GO:1901360	1	0	7703	184	58	35432	ENSMMUT00000044422,ENSMMUT00000052237,ENSMMUT00000026430,ENSMMUT00000013891,ENSMMUT00000014461,ENSMMUT00000089965,ENSMMUT00000079922,ENSMMUT00000053587,ENSMMUT00000073543,ENSMMUT00000110159,ENSMMUT00000020679,ENSMMUT00000066281,ENSMMUT00000104766,ENSMMUT00000023889,ENSMMUT00000007837,ENSMMUT00000109210,ENSMMUT00000002318,ENSMMUT00000013280,ENSMMUT00000021524,ENSMMUT00000005007,ENSMMUT00000038746,…
GO:BP	regulation of signal transduction by p53 class mediator	GO:1901796	1	0	58	184	1	35432	ENSMMUT00000103028
GO:BP	negative regulation of leukocyte cell-cell adhesion	GO:1903038	1	0	92	184	1	35432	ENSMMUT00000098957
GO:BP	negative regulation of signal transduction by p53 class mediator	GO:1901797	1	0	24	184	1	35432	ENSMMUT00000103028
GO:BP	positive regulation of proteasomal protein catabolic process	GO:1901800	1	0	78	184	1	35432	ENSMMUT00000100035
GO:BP	regulation of hematopoietic stem cell differentiation	GO:1902036	1	0	9	184	1	35432	ENSMMUT00000021524
GO:BP	regulation of cilium assembly	GO:1902017	1	0	54	184	1	35432	ENSMMUT00000083931
GO:BP	regulation of amyloid-beta formation	GO:1902003	1	0	31	184	1	35432	ENSMMUT00000080682
GO:BP	positive regulation of mitotic cell cycle phase transition	GO:1901992	1	0	68	184	1	35432	ENSMMUT00000005007
GO:BP	negative regulation of mitotic cell cycle phase transition	GO:1901991	1	0	122	184	3	35432	ENSMMUT00000020679,ENSMMUT00000021524,ENSMMUT00000017100
GO:BP	regulation of mitotic cell cycle phase transition	GO:1901990	1	0	218	184	4	35432	ENSMMUT00000020679,ENSMMUT00000021524,ENSMMUT00000005007,ENSMMUT00000017100
GO:BP	positive regulation of cell cycle phase transition	GO:1901989	1	0	87	184	1	35432	ENSMMUT00000005007
GO:BP	negative regulation of cell cycle phase transition	GO:1901988	1	0	172	184	4	35432	ENSMMUT00000020679,ENSMMUT00000021524,ENSMMUT00000017100,ENSMMUT00000028833
GO:BP	regulation of cell cycle phase transition	GO:1901987	1	0	282	184	5	35432	ENSMMUT00000020679,ENSMMUT00000021524,ENSMMUT00000005007,ENSMMUT00000017100,ENSMMUT00000028833
GO:BP	positive regulation of protein acetylation	GO:1901985	1	0	37	184	1	35432	ENSMMUT00000058357
GO:BP	regulation of protein acetylation	GO:1901983	1	0	67	184	1	35432	ENSMMUT00000058357
GO:BP	positive regulation of mitotic sister chromatid separation	GO:1901970	1	0	9	184	1	35432	ENSMMUT00000005007
GO:BP	positive regulation of cell junction assembly	GO:1901890	1	0	74	184	1	35432	ENSMMUT00000046814
GO:BP	regulation of cell junction assembly	GO:1901888	1	0	133	184	2	35432	ENSMMUT00000046814,ENSMMUT00000002318
GO:BP	negative regulation of protein depolymerization	GO:1901880	1	0	48	184	1	35432	ENSMMUT00000108096
GO:BP	regulation of protein depolymerization	GO:1901879	1	0	57	184	1	35432	ENSMMUT00000108096
GO:BP	positive regulation of muscle tissue development	GO:1901863	1	0	21	184	1	35432	ENSMMUT00000044572
GO:BP	regulation of muscle tissue development	GO:1901861	1	0	39	184	1	35432	ENSMMUT00000044572
GO:BP	negative regulation of cellular respiration	GO:1901856	1	0	7	184	1	35432	ENSMMUT00000044572
GO:BP	negative regulation of proteasomal protein catabolic process	GO:1901799	1	0	40	184	1	35432	ENSMMUT00000091575
GO:BP	negative regulation of vasculature development	GO:1901343	1	0	79	184	1	35432	ENSMMUT00000009540
GO:BP	positive regulation of leukocyte cell-cell adhesion	GO:1903039	1	0	168	184	2	35432	ENSMMUT00000017508,ENSMMUT00000098957
GO:BP	regulation of proteolysis involved in protein catabolic process	GO:1903050	1	0	163	184	2	35432	ENSMMUT00000100035,ENSMMUT00000091575
GO:BP	positive regulation of epithelial tube formation	GO:1905278	1	0	6	184	1	35432	ENSMMUT00000002318
GO:BP	regulation of epithelial tube formation	GO:1905276	1	0	6	184	1	35432	ENSMMUT00000002318
GO:BP	positive regulation of platelet formation	GO:1905221	1	0	1	184	1	35432	ENSMMUT00000021524
GO:BP	regulation of platelet formation	GO:1905219	1	0	1	184	1	35432	ENSMMUT00000021524
GO:BP	negative regulation of cardiocyte differentiation	GO:1905208	1	0	10	184	1	35432	ENSMMUT00000003916
GO:BP	regulation of cardiocyte differentiation	GO:1905207	1	0	23	184	1	35432	ENSMMUT00000003916
GO:BP	cellular response to acetylcholine	GO:1905145	1	0	13	184	1	35432	ENSMMUT00000028300
GO:BP	response to acetylcholine	GO:1905144	1	0	15	184	1	35432	ENSMMUT00000028300
GO:BP	regulation of morphogenesis of an epithelium	GO:1905330	1	0	53	184	1	35432	ENSMMUT00000002318
GO:BP	cell surface receptor signaling pathway involved in cell-cell signaling	GO:1905114	1	0	378	184	5	35432	ENSMMUT00000013891,ENSMMUT00000009399,ENSMMUT00000022472,ENSMMUT00000030079,ENSMMUT00000039263
GO:BP	autophagosome organization	GO:1905037	1	0	84	184	2	35432	ENSMMUT00000083931,ENSMMUT00000087476
GO:BP	positive regulation of establishment of protein localization	GO:1904951	1	0	197	184	1	35432	ENSMMUT00000018114
GO:BP	negative regulation of establishment of protein localization	GO:1904950	1	0	82	184	2	35432	ENSMMUT00000079922,ENSMMUT00000009540
GO:BP	cranial skeletal system development	GO:1904888	1	0	59	184	1	35432	ENSMMUT00000002318
GO:BP	inhibitory synapse assembly	GO:1904862	1	0	16	184	1	35432	ENSMMUT00000022472
GO:BP	negative regulation of vascular associated smooth muscle cell migration	GO:1904753	1	0	5	184	1	35432	ENSMMUT00000009540
GO:BP	regulation of vascular associated smooth muscle cell migration	GO:1904752	1	0	12	184	1	35432	ENSMMUT00000009540
GO:BP	vascular associated smooth muscle cell migration	GO:1904738	1	0	14	184	1	35432	ENSMMUT00000009540
GO:BP	carboxylic acid transmembrane transport	GO:1905039	1	0	99	184	3	35432	ENSMMUT00000014461,ENSMMUT00000010218,ENSMMUT00000028625
GO:BP	positive regulation of morphogenesis of an epithelium	GO:1905332	1	0	28	184	1	35432	ENSMMUT00000002318
GO:BP	regulation of lymphoid progenitor cell differentiation	GO:1905456	1	0	8	184	1	35432	ENSMMUT00000104766
GO:BP	regulation of vascular endothelial cell proliferation	GO:1905562	1	0	16	184	1	35432	ENSMMUT00000027399
GO:BP	negative regulation of ubiquitin-dependent protein catabolic process	GO:2000059	1	0	40	184	1	35432	ENSMMUT00000091575
GO:BP	regulation of ubiquitin-dependent protein catabolic process	GO:2000058	1	0	122	184	2	35432	ENSMMUT00000100035,ENSMMUT00000091575
GO:BP	regulation of G1/S transition of mitotic cell cycle	GO:2000045	1	0	95	184	2	35432	ENSMMUT00000021524,ENSMMUT00000017100
GO:BP	negative regulation of double-strand break repair via homologous recombination	GO:2000042	1	0	17	184	1	35432	ENSMMUT00000089693
GO:BP	regulation of animal organ morphogenesis	GO:2000027	1	0	88	184	2	35432	ENSMMUT00000023889,ENSMMUT00000002318
GO:BP	vascular associated smooth muscle cell proliferation	GO:1990874	1	0	38	184	1	35432	ENSMMUT00000009540
GO:BP	adaptive thermogenesis	GO:1990845	1	0	102	184	2	35432	ENSMMUT00000076307,ENSMMUT00000044572
GO:BP	protein localization to cell periphery	GO:1990778	1	0	244	184	2	35432	ENSMMUT00000079641,ENSMMUT00000104766
GO:BP	matrix metallopeptidase secretion	GO:1990773	1	0	4	184	1	35432	ENSMMUT00000079922
GO:BP	cholangiocyte proliferation	GO:1990705	1	0	3	184	1	35432	ENSMMUT00000023889
GO:BP	mitochondrial transmembrane transport	GO:1990542	1	0	66	184	2	35432	ENSMMUT00000011414,ENSMMUT00000010218
GO:BP	anti-Mullerian hormone signaling pathway	GO:1990262	1	0	1	184	1	35432	ENSMMUT00000091927
GO:BP	neuron projection extension	GO:1990138	1	0	100	184	3	35432	ENSMMUT00000046285,ENSMMUT00000014481,ENSMMUT00000058357
GO:BP	positive regulation of lipid localization	GO:1905954	1	0	69	184	1	35432	ENSMMUT00000103028
GO:BP	regulation of lipid localization	GO:1905952	1	0	109	184	1	35432	ENSMMUT00000103028
GO:BP	positive regulation of chromosome separation	GO:1905820	1	0	16	184	1	35432	ENSMMUT00000005007
GO:BP	negative regulation of chromosome separation	GO:1905819	1	0	38	184	1	35432	ENSMMUT00000020679
GO:BP	regulation of chromosome separation	GO:1905818	1	0	65	184	2	35432	ENSMMUT00000020679,ENSMMUT00000005007
GO:BP	positive regulation of RNA polymerase II regulatory region sequence-specific DNA binding	GO:1905636	1	0	2	184	1	35432	ENSMMUT00000080799
GO:BP	positive regulation of vascular associated smooth muscle cell proliferation	GO:1904707	1	0	22	184	1	35432	ENSMMUT00000009540
GO:BP	regulation of vascular associated smooth muscle cell proliferation	GO:1904705	1	0	37	184	1	35432	ENSMMUT00000009540
GO:BP	phosphatidylinositol 5-phosphate metabolic process	GO:1904562	1	0	2	184	1	35432	ENSMMUT00000087476
GO:BP	L-alanine transmembrane transport	GO:1904557	1	0	4	184	1	35432	ENSMMUT00000028625
GO:BP	regulation of aerobic respiration	GO:1903715	1	0	20	184	1	35432	ENSMMUT00000044572
GO:BP	positive regulation of hemopoiesis	GO:1903708	1	0	127	184	4	35432	ENSMMUT00000021524,ENSMMUT00000012029,ENSMMUT00000017508,ENSMMUT00000098957
GO:BP	negative regulation of hemopoiesis	GO:1903707	1	0	74	184	3	35432	ENSMMUT00000009540,ENSMMUT00000017508,ENSMMUT00000098957
GO:BP	regulation of hemopoiesis	GO:1903706	1	0	279	184	5	35432	ENSMMUT00000021524,ENSMMUT00000009540,ENSMMUT00000012029,ENSMMUT00000017508,ENSMMUT00000098957
GO:BP	negative regulation of ATP metabolic process	GO:1903579	1	0	16	184	1	35432	ENSMMUT00000044572
GO:BP	regulation of ATP metabolic process	GO:1903578	1	0	45	184	2	35432	ENSMMUT00000044572,ENSMMUT00000080799
GO:BP	negative regulation of tumor necrosis factor superfamily cytokine production	GO:1903556	1	0	46	184	1	35432	ENSMMUT00000017508
GO:BP	regulation of tumor necrosis factor superfamily cytokine production	GO:1903555	1	0	122	184	1	35432	ENSMMUT00000017508
GO:BP	negative regulation of secretion by cell	GO:1903531	1	0	83	184	2	35432	ENSMMUT00000079922,ENSMMUT00000009540
GO:BP	regulation of secretion by cell	GO:1903530	1	0	329	184	3	35432	ENSMMUT00000079922,ENSMMUT00000079641,ENSMMUT00000009540
GO:BP	positive regulation of nucleic acid-templated transcription	GO:1903508	1	0	1242	184	14	35432	ENSMMUT00000013891,ENSMMUT00000014461,ENSMMUT00000110159,ENSMMUT00000002318,ENSMMUT00000021524,ENSMMUT00000103028,ENSMMUT00000022472,ENSMMUT00000003883,ENSMMUT00000082562,ENSMMUT00000080799,ENSMMUT00000028833,ENSMMUT00000017508,ENSMMUT00000092272,ENSMMUT00000098957
GO:BP	negative regulation of nucleic acid-templated transcription	GO:1903507	1	0	917	184	7	35432	ENSMMUT00000013891,ENSMMUT00000104766,ENSMMUT00000007837,ENSMMUT00000002318,ENSMMUT00000080799,ENSMMUT00000017508,ENSMMUT00000098957
GO:BP	regulation of nucleic acid-templated transcription	GO:1903506	1	0	2615	184	26	35432	ENSMMUT00000013891,ENSMMUT00000014461,ENSMMUT00000079922,ENSMMUT00000110159,ENSMMUT00000104766,ENSMMUT00000023889,ENSMMUT00000007837,ENSMMUT00000109210,ENSMMUT00000002318,ENSMMUT00000021524,ENSMMUT00000038746,ENSMMUT00000086713,ENSMMUT00000103028,ENSMMUT00000022472,ENSMMUT00000003916,ENSMMUT00000109597,ENSMMUT00000003883,ENSMMUT00000082562,ENSMMUT00000080799,ENSMMUT00000028833,ENSMMUT00000017508,…
GO:BP	positive regulation of mRNA metabolic process	GO:1903313	1	0	91	184	1	35432	ENSMMUT00000017100
GO:BP	negative regulation of mRNA metabolic process	GO:1903312	1	0	66	184	1	35432	ENSMMUT00000023167
GO:BP	regulation of mRNA metabolic process	GO:1903311	1	0	210	184	4	35432	ENSMMUT00000073543,ENSMMUT00000023167,ENSMMUT00000017100,ENSMMUT00000042146
GO:BP	mononuclear cell differentiation	GO:1903131	1	0	323	184	6	35432	ENSMMUT00000104766,ENSMMUT00000021524,ENSMMUT00000080799,ENSMMUT00000017508,ENSMMUT00000022016,ENSMMUT00000098957
GO:BP	positive regulation of proteolysis involved in protein catabolic process	GO:1903052	1	0	89	184	1	35432	ENSMMUT00000100035
GO:BP	negative regulation of proteolysis involved in protein catabolic process	GO:1903051	1	0	52	184	1	35432	ENSMMUT00000091575
GO:BP	regulation of phospholipid metabolic process	GO:1903725	1	0	26	184	1	35432	ENSMMUT00000087476
GO:BP	meiotic cell cycle process	GO:1903046	1	0	136	184	2	35432	ENSMMUT00000020679,ENSMMUT00000003025
GO:BP	L-leucine import across plasma membrane	GO:1903801	1	0	5	184	1	35432	ENSMMUT00000028625
GO:BP	negative regulation of protein localization	GO:1903828	1	0	140	184	2	35432	ENSMMUT00000079922,ENSMMUT00000009540
GO:BP	negative regulation of matrix metallopeptidase secretion	GO:1904465	1	0	1	184	1	35432	ENSMMUT00000079922
GO:BP	regulation of matrix metallopeptidase secretion	GO:1904464	1	0	4	184	1	35432	ENSMMUT00000079922
GO:BP	regulation of neuromuscular junction development	GO:1904396	1	0	3	184	1	35432	ENSMMUT00000002318
GO:BP	L-alanine import across plasma membrane	GO:1904273	1	0	3	184	1	35432	ENSMMUT00000028625
GO:BP	regulation of cholangiocyte proliferation	GO:1904054	1	0	2	184	1	35432	ENSMMUT00000023889
GO:BP	negative regulation of epithelial cell apoptotic process	GO:1904036	1	0	47	184	1	35432	ENSMMUT00000023889
GO:BP	regulation of epithelial cell apoptotic process	GO:1904035	1	0	74	184	1	35432	ENSMMUT00000023889
GO:BP	positive regulation of cyclin-dependent protein kinase activity	GO:1904031	1	0	25	184	1	35432	ENSMMUT00000009399
GO:BP	regulation of cyclin-dependent protein kinase activity	GO:1904029	1	0	60	184	1	35432	ENSMMUT00000009399
GO:BP	positive regulation of glucose catabolic process to lactate via pyruvate	GO:1904025	1	0	1	184	1	35432	ENSMMUT00000044572
GO:BP	regulation of glucose catabolic process to lactate via pyruvate	GO:1904023	1	0	3	184	1	35432	ENSMMUT00000044572
GO:BP	epithelial cell apoptotic process	GO:1904019	1	0	94	184	1	35432	ENSMMUT00000023889
GO:BP	negative regulation of glial cell migration	GO:1903976	1	0	5	184	1	35432	ENSMMUT00000009540
GO:BP	regulation of glial cell migration	GO:1903975	1	0	13	184	1	35432	ENSMMUT00000009540
GO:BP	positive regulation of dendrite extension	GO:1903861	1	0	16	184	1	35432	ENSMMUT00000014481
GO:BP	regulation of dendrite extension	GO:1903859	1	0	17	184	1	35432	ENSMMUT00000014481
GO:BP	positive regulation of cellular response to transforming growth factor beta stimulus	GO:1903846	1	0	26	184	1	35432	ENSMMUT00000080799
GO:BP	regulation of cellular response to transforming growth factor beta stimulus	GO:1903844	1	0	101	184	1	35432	ENSMMUT00000080799
GO:BP	positive regulation of protein localization	GO:1903829	1	0	311	184	1	35432	ENSMMUT00000018114
GO:BP	organic acid transmembrane transport	GO:1903825	1	0	100	184	3	35432	ENSMMUT00000014461,ENSMMUT00000010218,ENSMMUT00000028625
GO:BP	regulation of vasculature development	GO:1901342	1	0	207	184	1	35432	ENSMMUT00000009540
GO:BP	nucleoside phosphate biosynthetic process	GO:1901293	1	0	185	184	2	35432	ENSMMUT00000066281,ENSMMUT00000022821
GO:BP	carbohydrate derivative transport	GO:1901264	1	0	59	184	1	35432	ENSMMUT00000019977
GO:BP	cellular response to alcohol	GO:0097306	1	0	57	184	1	35432	ENSMMUT00000022472
GO:BP	response to alcohol	GO:0097305	1	0	89	184	1	35432	ENSMMUT00000022472
GO:BP	intrinsic apoptotic signaling pathway	GO:0097193	1	0	227	184	6	35432	ENSMMUT00000013891,ENSMMUT00000021524,ENSMMUT00000089693,ENSMMUT00000103028,ENSMMUT00000080799,ENSMMUT00000028833
GO:BP	extrinsic apoptotic signaling pathway in absence of ligand	GO:0097192	1	0	47	184	1	35432	ENSMMUT00000009540
GO:BP	extrinsic apoptotic signaling pathway	GO:0097191	1	0	162	184	1	35432	ENSMMUT00000009540
GO:BP	apoptotic signaling pathway	GO:0097190	1	0	445	184	8	35432	ENSMMUT00000013891,ENSMMUT00000021524,ENSMMUT00000089693,ENSMMUT00000103028,ENSMMUT00000080799,ENSMMUT00000028833,ENSMMUT00000109659,ENSMMUT00000009540
GO:BP	gamma-aminobutyric acid receptor clustering	GO:0097112	1	0	4	184	1	35432	ENSMMUT00000013280
GO:BP	L-kynurenine catabolic process	GO:0097053	1	0	2	184	1	35432	ENSMMUT00000026430
GO:BP	supramolecular fiber organization	GO:0097435	1	0	522	184	5	35432	ENSMMUT00000002318,ENSMMUT00000108096,ENSMMUT00000001834,ENSMMUT00000007129,ENSMMUT00000009540
GO:BP	L-kynurenine metabolic process	GO:0097052	1	0	3	184	1	35432	ENSMMUT00000026430
GO:BP	regulation of membrane lipid distribution	GO:0097035	1	0	42	184	2	35432	ENSMMUT00000103028,ENSMMUT00000109659
GO:BP	acetylcholine receptor signaling pathway	GO:0095500	1	0	12	184	1	35432	ENSMMUT00000028300
GO:BP	sensory organ morphogenesis	GO:0090596	1	0	216	184	6	35432	ENSMMUT00000013891,ENSMMUT00000028299,ENSMMUT00000093532,ENSMMUT00000002318,ENSMMUT00000082562,ENSMMUT00000009540
GO:BP	vesicle tethering involved in exocytosis	GO:0090522	1	0	3	184	1	35432	ENSMMUT00000017006
GO:BP	mesenchymal cell migration	GO:0090497	1	0	38	184	1	35432	ENSMMUT00000046285
GO:BP	pyrimidine nucleotide-sugar transmembrane transport	GO:0090481	1	0	7	184	1	35432	ENSMMUT00000019977
GO:BP	organophosphate biosynthetic process	GO:0090407	1	0	381	184	4	35432	ENSMMUT00000066281,ENSMMUT00000013280,ENSMMUT00000022821,ENSMMUT00000109659
GO:BP	cellular senescence	GO:0090398	1	0	62	184	1	35432	ENSMMUT00000005007
GO:BP	histone H3-K56 acetylation	GO:0097043	1	0	3	184	1	35432	ENSMMUT00000080799
GO:BP	dendrite extension	GO:0097484	1	0	22	184	1	35432	ENSMMUT00000014481
GO:BP	neuron projection guidance	GO:0097485	1	0	150	184	1	35432	ENSMMUT00000046285
GO:BP	sympathetic neuron projection extension	GO:0097490	1	0	2	184	1	35432	ENSMMUT00000046285
GO:BP	calcium ion import across plasma membrane	GO:0098703	1	0	12	184	1	35432	ENSMMUT00000043033
GO:BP	inorganic cation transmembrane transport	GO:0098662	1	0	505	184	7	35432	ENSMMUT00000011414,ENSMMUT00000093532,ENSMMUT00000105451,ENSMMUT00000022821,ENSMMUT00000043033,ENSMMUT00000085311,ENSMMUT00000004113
GO:BP	inorganic ion transmembrane transport	GO:0098660	1	0	555	184	7	35432	ENSMMUT00000011414,ENSMMUT00000093532,ENSMMUT00000105451,ENSMMUT00000022821,ENSMMUT00000043033,ENSMMUT00000085311,ENSMMUT00000004113
GO:BP	inorganic cation import across plasma membrane	GO:0098659	1	0	56	184	1	35432	ENSMMUT00000043033
GO:BP	import into cell	GO:0098657	1	0	146	184	3	35432	ENSMMUT00000105451,ENSMMUT00000028625,ENSMMUT00000043033
GO:BP	anion transmembrane transport	GO:0098656	1	0	160	184	3	35432	ENSMMUT00000014461,ENSMMUT00000010218,ENSMMUT00000028625
GO:BP	cation transmembrane transport	GO:0098655	1	0	583	184	9	35432	ENSMMUT00000014461,ENSMMUT00000011414,ENSMMUT00000093532,ENSMMUT00000105451,ENSMMUT00000022821,ENSMMUT00000028625,ENSMMUT00000043033,ENSMMUT00000085311,ENSMMUT00000004113
GO:BP	cell-cell adhesion	GO:0098609	1	0	575	184	6	35432	ENSMMUT00000079922,ENSMMUT00000040967,ENSMMUT00000007903,ENSMMUT00000017508,ENSMMUT00000098957,ENSMMUT00000039263
GO:BP	observational learning	GO:0098597	1	0	5	184	1	35432	ENSMMUT00000009540
GO:BP	cellular response to virus	GO:0098586	1	0	61	184	1	35432	ENSMMUT00000059465
GO:BP	defense response to other organism	GO:0098542	1	0	639	184	4	35432	ENSMMUT00000105492,ENSMMUT00000021524,ENSMMUT00000026396,ENSMMUT00000059465
GO:BP	skeletal muscle fiber differentiation	GO:0098528	1	0	6	184	1	35432	ENSMMUT00000002318
GO:BP	calcineurin-mediated signaling	GO:0097720	1	0	42	184	2	35432	ENSMMUT00000044572,ENSMMUT00000085311
GO:BP	double-strand break repair via alternative nonhomologous end joining	GO:0097681	1	0	3	184	1	35432	ENSMMUT00000089965
GO:BP	nucleic acid-templated transcription	GO:0097659	1	0	2721	184	27	35432	ENSMMUT00000013891,ENSMMUT00000014461,ENSMMUT00000079922,ENSMMUT00000053587,ENSMMUT00000110159,ENSMMUT00000104766,ENSMMUT00000023889,ENSMMUT00000007837,ENSMMUT00000109210,ENSMMUT00000002318,ENSMMUT00000021524,ENSMMUT00000038746,ENSMMUT00000086713,ENSMMUT00000103028,ENSMMUT00000022472,ENSMMUT00000003916,ENSMMUT00000109597,ENSMMUT00000003883,ENSMMUT00000082562,ENSMMUT00000080799,ENSMMUT00000028833,…
GO:BP	lamellipodium organization	GO:0097581	1	0	62	184	1	35432	ENSMMUT00000007129
GO:BP	calcium ion transmembrane import into cytosol	GO:0097553	1	0	99	184	3	35432	ENSMMUT00000043033,ENSMMUT00000085311,ENSMMUT00000004113
GO:BP	myeloid leukocyte migration	GO:0097529	1	0	152	184	1	35432	ENSMMUT00000009540
GO:BP	sympathetic neuron projection guidance	GO:0097491	1	0	2	184	1	35432	ENSMMUT00000046285
GO:BP	regulation of DNA-templated DNA replication	GO:0090329	1	0	40	184	1	35432	ENSMMUT00000089693
GO:BP	negative regulation of oxidative phosphorylation	GO:0090324	1	0	5	184	1	35432	ENSMMUT00000044572
GO:BP	negative regulation of intracellular protein transport	GO:0090317	1	0	32	184	1	35432	ENSMMUT00000009540
GO:BP	positive regulation of intracellular protein transport	GO:0090316	1	0	97	184	1	35432	ENSMMUT00000018114
GO:BP	regulation of tubulin deacetylation	GO:0090043	1	0	15	184	1	35432	ENSMMUT00000080799
GO:BP	tubulin deacetylation	GO:0090042	1	0	18	184	1	35432	ENSMMUT00000080799
GO:BP	amino acid import across plasma membrane	GO:0089718	1	0	33	184	1	35432	ENSMMUT00000028625
GO:BP	L-histidine transmembrane transport	GO:0089709	1	0	6	184	1	35432	ENSMMUT00000014461
GO:BP	regulation of cellular response to stress	GO:0080135	1	0	495	184	6	35432	ENSMMUT00000025037,ENSMMUT00000021524,ENSMMUT00000089693,ENSMMUT00000103028,ENSMMUT00000095478,ENSMMUT00000030079
GO:BP	regulation of response to stress	GO:0080134	1	0	944	184	8	35432	ENSMMUT00000025037,ENSMMUT00000105492,ENSMMUT00000021524,ENSMMUT00000089693,ENSMMUT00000103028,ENSMMUT00000095478,ENSMMUT00000030079,ENSMMUT00000059465
GO:BP	protein localization to plasma membrane	GO:0072659	1	0	207	184	2	35432	ENSMMUT00000079641,ENSMMUT00000104766
GO:BP	protein localization to membrane	GO:0072657	1	0	1242	184	6	35432	ENSMMUT00000079641,ENSMMUT00000104766,ENSMMUT00000013280,ENSMMUT00000099623,ENSMMUT00000073831,ENSMMUT00000057191
GO:BP	establishment of protein localization to endoplasmic reticulum	GO:0072599	1	0	887	184	3	35432	ENSMMUT00000099623,ENSMMUT00000073831,ENSMMUT00000057191
GO:BP	establishment of protein localization to organelle	GO:0072594	1	0	1137	184	4	35432	ENSMMUT00000099623,ENSMMUT00000073831,ENSMMUT00000057191,ENSMMUT00000009540
GO:BP	clathrin-dependent endocytosis	GO:0072583	1	0	34	184	1	35432	ENSMMUT00000001834
GO:BP	neurotransmitter-gated ion channel clustering	GO:0072578	1	0	14	184	1	35432	ENSMMUT00000013280
GO:BP	purine-containing compound biosynthetic process	GO:0072522	1	0	142	184	2	35432	ENSMMUT00000066281,ENSMMUT00000022821
GO:BP	purine-containing compound metabolic process	GO:0072521	1	0	323	184	4	35432	ENSMMUT00000066281,ENSMMUT00000022821,ENSMMUT00000044572,ENSMMUT00000080799
GO:BP	seminiferous tubule development	GO:0072520	1	0	15	184	1	35432	ENSMMUT00000039308
GO:BP	divalent inorganic cation homeostasis	GO:0072507	1	0	235	184	5	35432	ENSMMUT00000011414,ENSMMUT00000023889,ENSMMUT00000043578,ENSMMUT00000085311,ENSMMUT00000004113
GO:BP	cellular divalent inorganic cation homeostasis	GO:0072503	1	0	211	184	5	35432	ENSMMUT00000011414,ENSMMUT00000023889,ENSMMUT00000043578,ENSMMUT00000085311,ENSMMUT00000004113
GO:BP	mesenchymal stem cell differentiation	GO:0072497	1	0	10	184	1	35432	ENSMMUT00000003916
GO:BP	response to intra-S DNA damage checkpoint signaling	GO:0072429	1	0	4	184	1	35432	ENSMMUT00000089693
GO:BP	regulation of anatomical structure size	GO:0090066	1	0	311	184	4	35432	ENSMMUT00000046285,ENSMMUT00000108096,ENSMMUT00000058357,ENSMMUT00000001834
GO:BP	leucine import across plasma membrane	GO:0098713	1	0	5	184	1	35432	ENSMMUT00000028625
GO:BP	positive regulation of cell cycle process	GO:0090068	1	0	182	184	1	35432	ENSMMUT00000005007
GO:BP	foam cell differentiation	GO:0090077	1	0	24	184	1	35432	ENSMMUT00000080799
GO:BP	regulation of protein deacetylation	GO:0090311	1	0	50	184	1	35432	ENSMMUT00000080799
GO:BP	mitotic spindle assembly	GO:0090307	1	0	51	184	3	35432	ENSMMUT00000032729,ENSMMUT00000028833,ENSMMUT00000059465
GO:BP	nucleic acid metabolic process	GO:0090304	1	0	7023	184	48	35432	ENSMMUT00000052237,ENSMMUT00000013891,ENSMMUT00000014461,ENSMMUT00000089965,ENSMMUT00000079922,ENSMMUT00000053587,ENSMMUT00000073543,ENSMMUT00000110159,ENSMMUT00000020679,ENSMMUT00000104766,ENSMMUT00000023889,ENSMMUT00000007837,ENSMMUT00000109210,ENSMMUT00000002318,ENSMMUT00000021524,ENSMMUT00000005007,ENSMMUT00000038746,ENSMMUT00000086713,ENSMMUT00000089693,ENSMMUT00000053348,ENSMMUT00000033479,…
GO:BP	regulation of cellular response to growth factor stimulus	GO:0090287	1	0	227	184	1	35432	ENSMMUT00000080799
GO:BP	positive regulation of canonical Wnt signaling pathway	GO:0090263	1	0	82	184	1	35432	ENSMMUT00000039263
GO:BP	regulation of muscle system process	GO:0090257	1	0	128	184	1	35432	ENSMMUT00000044572
GO:BP	retinoic acid receptor signaling pathway involved in somitogenesis	GO:0090242	1	0	1	184	1	35432	ENSMMUT00000027399
GO:BP	negative regulation of release of cytochrome c from mitochondria	GO:0090201	1	0	14	184	1	35432	ENSMMUT00000103028
GO:BP	regulation of release of cytochrome c from mitochondria	GO:0090199	1	0	31	184	2	35432	ENSMMUT00000103028,ENSMMUT00000109659
GO:BP	positive regulation of branching involved in ureteric bud morphogenesis	GO:0090190	1	0	13	184	1	35432	ENSMMUT00000002318
GO:BP	regulation of branching involved in ureteric bud morphogenesis	GO:0090189	1	0	15	184	1	35432	ENSMMUT00000002318
GO:BP	regulation of kidney development	GO:0090183	1	0	22	184	1	35432	ENSMMUT00000002318
GO:BP	regulation of establishment of planar polarity	GO:0090175	1	0	30	184	1	35432	ENSMMUT00000023889
GO:BP	establishment of protein localization to membrane	GO:0090150	1	0	1009	184	3	35432	ENSMMUT00000099623,ENSMMUT00000073831,ENSMMUT00000057191
GO:BP	epithelium migration	GO:0090132	1	0	236	184	1	35432	ENSMMUT00000009540
GO:BP	tissue migration	GO:0090130	1	0	241	184	1	35432	ENSMMUT00000009540
GO:BP	positive regulation of transmembrane receptor protein serine/threonine kinase signaling pathway	GO:0090100	1	0	90	184	1	35432	ENSMMUT00000080799
GO:BP	regulation of transmembrane receptor protein serine/threonine kinase signaling pathway	GO:0090092	1	0	196	184	1	35432	ENSMMUT00000080799
GO:BP	negative regulation of canonical Wnt signaling pathway	GO:0090090	1	0	115	184	2	35432	ENSMMUT00000013891,ENSMMUT00000030079
GO:BP	relaxation of muscle	GO:0090075	1	0	20	184	1	35432	ENSMMUT00000044572
GO:BP	macromolecule deacylation	GO:0098732	1	0	111	184	3	35432	ENSMMUT00000013891,ENSMMUT00000007837,ENSMMUT00000080799
GO:BP	import across plasma membrane	GO:0098739	1	0	112	184	2	35432	ENSMMUT00000028625,ENSMMUT00000043033
GO:BP	cell-cell adhesion via plasma-membrane adhesion molecules	GO:0098742	1	0	155	184	3	35432	ENSMMUT00000040967,ENSMMUT00000007903,ENSMMUT00000039263
GO:BP	positive regulation of receptor binding	GO:1900122	1	0	7	184	1	35432	ENSMMUT00000076307
GO:BP	regulation of receptor binding	GO:1900120	1	0	20	184	1	35432	ENSMMUT00000076307
GO:BP	cell-cell signaling by wnt	GO:0198738	1	0	333	184	4	35432	ENSMMUT00000013891,ENSMMUT00000009399,ENSMMUT00000030079,ENSMMUT00000039263
GO:BP	cell-substrate junction organization	GO:0150115	1	0	64	184	1	35432	ENSMMUT00000044572
GO:BP	positive regulation of protein-glutamine gamma-glutamyltransferase activity	GO:0150074	1	0	2	184	1	35432	ENSMMUT00000079922
GO:BP	regulation of protein-glutamine gamma-glutamyltransferase activity	GO:0150073	1	0	2	184	1	35432	ENSMMUT00000079922
GO:BP	positive regulation of arginase activity	GO:0150072	1	0	1	184	1	35432	ENSMMUT00000079922
GO:BP	regulation of arginase activity	GO:0150070	1	0	1	184	1	35432	ENSMMUT00000079922
GO:BP	visual system development	GO:0150063	1	0	285	184	6	35432	ENSMMUT00000013891,ENSMMUT00000028299,ENSMMUT00000093532,ENSMMUT00000027399,ENSMMUT00000009540,ENSMMUT00000017508
GO:BP	facultative heterochromatin formation	GO:0140718	1	0	27	184	1	35432	ENSMMUT00000013891
GO:BP	non-membrane-bounded organelle assembly	GO:0140694	1	0	269	184	5	35432	ENSMMUT00000002318,ENSMMUT00000021524,ENSMMUT00000032729,ENSMMUT00000028833,ENSMMUT00000059465
GO:BP	defense response to symbiont	GO:0140546	1	0	202	184	2	35432	ENSMMUT00000105492,ENSMMUT00000059465
GO:BP	reciprocal homologous recombination	GO:0140527	1	0	26	184	1	35432	ENSMMUT00000020679
GO:BP	export from cell	GO:0140352	1	0	546	184	5	35432	ENSMMUT00000079922,ENSMMUT00000079641,ENSMMUT00000014481,ENSMMUT00000017006,ENSMMUT00000009540
GO:BP	presynaptic endocytosis	GO:0140238	1	0	32	184	1	35432	ENSMMUT00000082135
GO:BP	peptidyl-lysine butyrylation	GO:0140067	1	0	1	184	1	35432	ENSMMUT00000080799
GO:BP	peptidyl-lysine crotonylation	GO:0140066	1	0	2	184	1	35432	ENSMMUT00000080799
GO:BP	organelle localization by membrane tethering	GO:0140056	1	0	39	184	1	35432	ENSMMUT00000079641
GO:BP	mitochondrial gene expression	GO:0140053	1	0	73	184	1	35432	ENSMMUT00000056559
GO:BP	regulation of Schwann cell migration	GO:1900147	1	0	3	184	1	35432	ENSMMUT00000009540
GO:BP	exocytic process	GO:0140029	1	0	49	184	2	35432	ENSMMUT00000079641,ENSMMUT00000017006
GO:BP	negative regulation of Schwann cell migration	GO:1900148	1	0	2	184	1	35432	ENSMMUT00000009540
GO:BP	positive regulation of bone mineralization involved in bone maturation	GO:1900159	1	0	1	184	1	35432	ENSMMUT00000044572
GO:BP	positive regulation of NIK/NF-kappaB signaling	GO:1901224	1	0	56	184	1	35432	ENSMMUT00000080799
GO:BP	negative regulation of NIK/NF-kappaB signaling	GO:1901223	1	0	20	184	1	35432	ENSMMUT00000022016
GO:BP	regulation of NIK/NF-kappaB signaling	GO:1901222	1	0	79	184	2	35432	ENSMMUT00000080799,ENSMMUT00000022016
GO:BP	positive regulation of neuron death	GO:1901216	1	0	37	184	1	35432	ENSMMUT00000009540
GO:BP	negative regulation of neuron death	GO:1901215	1	0	133	184	1	35432	ENSMMUT00000002318
GO:BP	regulation of neuron death	GO:1901214	1	0	177	184	2	35432	ENSMMUT00000002318,ENSMMUT00000009540
GO:BP	regulation of ERBB signaling pathway	GO:1901184	1	0	55	184	1	35432	ENSMMUT00000075142
GO:BP	neural crest cell migration involved in autonomic nervous system development	GO:1901166	1	0	4	184	1	35432	ENSMMUT00000046285
GO:BP	carbohydrate derivative biosynthetic process	GO:1901137	1	0	438	184	2	35432	ENSMMUT00000066281,ENSMMUT00000022821
GO:BP	carbohydrate derivative metabolic process	GO:1901135	1	0	751	184	5	35432	ENSMMUT00000066281,ENSMMUT00000014828,ENSMMUT00000022821,ENSMMUT00000044572,ENSMMUT00000080799
GO:BP	negative regulation of relaxation of muscle	GO:1901078	1	0	5	184	1	35432	ENSMMUT00000044572
GO:BP	regulation of relaxation of muscle	GO:1901077	1	0	7	184	1	35432	ENSMMUT00000044572
GO:BP	negative regulation of purine nucleotide metabolic process	GO:1900543	1	0	17	184	1	35432	ENSMMUT00000044572
GO:BP	regulation of purine nucleotide metabolic process	GO:1900542	1	0	58	184	2	35432	ENSMMUT00000044572,ENSMMUT00000080799
GO:BP	positive regulation of secondary metabolite biosynthetic process	GO:1900378	1	0	7	184	1	35432	ENSMMUT00000039263
GO:BP	regulation of secondary metabolite biosynthetic process	GO:1900376	1	0	12	184	1	35432	ENSMMUT00000039263
GO:BP	regulation of long-term synaptic potentiation	GO:1900271	1	0	24	184	1	35432	ENSMMUT00000009540
GO:BP	negative regulation of protein localization to nucleus	GO:1900181	1	0	26	184	1	35432	ENSMMUT00000009540
GO:BP	regulation of protein localization to nucleus	GO:1900180	1	0	100	184	1	35432	ENSMMUT00000009540
GO:BP	regulation of bone mineralization involved in bone maturation	GO:1900157	1	0	4	184	1	35432	ENSMMUT00000044572
GO:BP	positive regulation of ubiquitin-dependent protein catabolic process	GO:2000060	1	0	73	184	1	35432	ENSMMUT00000100035
GO:BP	mitotic nuclear division	GO:0140014	1	0	221	184	6	35432	ENSMMUT00000020679,ENSMMUT00000007645,ENSMMUT00000005007,ENSMMUT00000032729,ENSMMUT00000028833,ENSMMUT00000059465
GO:BP	olefinic compound metabolic process	GO:0120254	1	0	70	184	2	35432	ENSMMUT00000027399,ENSMMUT00000027784
GO:BP	trans-synaptic signaling	GO:0099537	1	0	391	184	5	35432	ENSMMUT00000093532,ENSMMUT00000024443,ENSMMUT00000076307,ENSMMUT00000022472,ENSMMUT00000009540
GO:BP	synaptic signaling	GO:0099536	1	0	403	184	6	35432	ENSMMUT00000028300,ENSMMUT00000093532,ENSMMUT00000024443,ENSMMUT00000076307,ENSMMUT00000022472,ENSMMUT00000009540
GO:BP	synaptic vesicle cycle	GO:0099504	1	0	114	184	1	35432	ENSMMUT00000082135
GO:BP	regulation of trans-synaptic signaling	GO:0099177	1	0	261	184	5	35432	ENSMMUT00000093532,ENSMMUT00000024443,ENSMMUT00000076307,ENSMMUT00000022472,ENSMMUT00000009540
GO:BP	regulation of postsynapse organization	GO:0099175	1	0	45	184	1	35432	ENSMMUT00000046285
GO:BP	postsynapse organization	GO:0099173	1	0	90	184	2	35432	ENSMMUT00000046285,ENSMMUT00000013280
GO:BP	vesicle tethering	GO:0099022	1	0	10	184	1	35432	ENSMMUT00000017006
GO:BP	modification of postsynaptic structure	GO:0099010	1	0	7	184	1	35432	ENSMMUT00000007129
GO:BP	vesicle-mediated transport in synapse	GO:0099003	1	0	127	184	1	35432	ENSMMUT00000082135
GO:BP	postsynaptic signal transduction	GO:0098926	1	0	16	184	1	35432	ENSMMUT00000028300
GO:BP	anterograde trans-synaptic signaling	GO:0098916	1	0	385	184	5	35432	ENSMMUT00000093532,ENSMMUT00000024443,ENSMMUT00000076307,ENSMMUT00000022472,ENSMMUT00000009540
GO:BP	modification of postsynaptic actin cytoskeleton	GO:0098885	1	0	4	184	1	35432	ENSMMUT00000007129
GO:BP	vesicle-mediated transport to the plasma membrane	GO:0098876	1	0	97	184	3	35432	ENSMMUT00000074213,ENSMMUT00000082135,ENSMMUT00000017006
GO:BP	bone growth	GO:0098868	1	0	24	184	1	35432	ENSMMUT00000017508
GO:BP	nuclear chromosome segregation	GO:0098813	1	0	233	184	3	35432	ENSMMUT00000020679,ENSMMUT00000005007,ENSMMUT00000003025
GO:BP	global gene silencing by mRNA cleavage	GO:0098795	1	0	4	184	1	35432	ENSMMUT00000092760
GO:BP	skin epidermis development	GO:0098773	1	0	78	184	3	35432	ENSMMUT00000013891,ENSMMUT00000009540,ENSMMUT00000039263
GO:BP	inorganic ion homeostasis	GO:0098771	1	0	402	184	6	35432	ENSMMUT00000011414,ENSMMUT00000023889,ENSMMUT00000105451,ENSMMUT00000043578,ENSMMUT00000085311,ENSMMUT00000004113
GO:BP	bone cell development	GO:0098751	1	0	30	184	1	35432	ENSMMUT00000080799
GO:BP	modification of synaptic structure	GO:0099563	1	0	12	184	1	35432	ENSMMUT00000007129
GO:BP	meiotic nuclear division	GO:0140013	1	0	126	184	2	35432	ENSMMUT00000020679,ENSMMUT00000003025
GO:BP	chemical synaptic transmission, postsynaptic	GO:0099565	1	0	46	184	1	35432	ENSMMUT00000022472
GO:BP	signal release from synapse	GO:0099643	1	0	86	184	1	35432	ENSMMUT00000009540
GO:BP	negative regulation of cold-induced thermogenesis	GO:0120163	1	0	31	184	2	35432	ENSMMUT00000076307,ENSMMUT00000044572
GO:BP	regulation of cold-induced thermogenesis	GO:0120161	1	0	95	184	2	35432	ENSMMUT00000076307,ENSMMUT00000044572
GO:BP	plasma membrane bounded cell projection morphogenesis	GO:0120039	1	0	403	184	4	35432	ENSMMUT00000046285,ENSMMUT00000014481,ENSMMUT00000058357,ENSMMUT00000105451
GO:BP	plasma membrane bounded cell projection organization	GO:0120036	1	0	1007	184	13	35432	ENSMMUT00000046285,ENSMMUT00000083931,ENSMMUT00000018114,ENSMMUT00000104766,ENSMMUT00000014481,ENSMMUT00000023889,ENSMMUT00000108096,ENSMMUT00000058357,ENSMMUT00000105451,ENSMMUT00000080799,ENSMMUT00000030079,ENSMMUT00000007129,ENSMMUT00000048118
GO:BP	regulation of plasma membrane bounded cell projection organization	GO:0120035	1	0	381	184	5	35432	ENSMMUT00000046285,ENSMMUT00000083931,ENSMMUT00000058357,ENSMMUT00000080799,ENSMMUT00000030079
GO:BP	regulation of plasma membrane bounded cell projection assembly	GO:0120032	1	0	133	184	1	35432	ENSMMUT00000083931
GO:BP	plasma membrane bounded cell projection assembly	GO:0120031	1	0	397	184	5	35432	ENSMMUT00000083931,ENSMMUT00000018114,ENSMMUT00000104766,ENSMMUT00000023889,ENSMMUT00000007129
GO:BP	intermembrane lipid transfer	GO:0120009	1	0	19	184	1	35432	ENSMMUT00000103028
GO:BP	positive regulation of biomineralization	GO:0110151	1	0	41	184	1	35432	ENSMMUT00000044572
GO:BP	regulation of biomineralization	GO:0110149	1	0	75	184	1	35432	ENSMMUT00000044572
GO:BP	biomineralization	GO:0110148	1	0	123	184	1	35432	ENSMMUT00000044572
GO:BP	positive regulation of animal organ morphogenesis	GO:0110110	1	0	29	184	1	35432	ENSMMUT00000002318
GO:BP	regulation of actin filament organization	GO:0110053	1	0	190	184	3	35432	ENSMMUT00000108096,ENSMMUT00000001834,ENSMMUT00000007129
GO:BP	cold-induced thermogenesis	GO:0106106	1	0	95	184	2	35432	ENSMMUT00000076307,ENSMMUT00000044572
GO:BP	positive regulation of calcineurin-mediated signaling	GO:0106058	1	0	15	184	1	35432	ENSMMUT00000085311
GO:BP	negative regulation of calcineurin-mediated signaling	GO:0106057	1	0	14	184	1	35432	ENSMMUT00000044572
GO:BP	regulation of calcineurin-mediated signaling	GO:0106056	1	0	33	184	2	35432	ENSMMUT00000044572,ENSMMUT00000085311
GO:BP	cellular response to environmental stimulus	GO:0104004	1	0	224	184	5	35432	ENSMMUT00000028299,ENSMMUT00000014461,ENSMMUT00000103028,ENSMMUT00000080799,ENSMMUT00000091575
GO:BP	vascular endothelial cell proliferation	GO:0101023	1	0	16	184	1	35432	ENSMMUT00000027399
GO:BP	inorganic ion import across plasma membrane	GO:0099587	1	0	56	184	1	35432	ENSMMUT00000043033
GO:BP	negative regulation of DNA-templated DNA replication	GO:2000104	1	0	10	184	1	35432	ENSMMUT00000089693
GO:BP	regulation of leukocyte apoptotic process	GO:2000106	1	0	59	184	2	35432	ENSMMUT00000104766,ENSMMUT00000009540
GO:BP	positive regulation of leukocyte apoptotic process	GO:2000108	1	0	19	184	2	35432	ENSMMUT00000104766,ENSMMUT00000009540
GO:BP	positive regulation of chromosome organization	GO:2001252	1	0	91	184	1	35432	ENSMMUT00000005007
GO:BP	negative regulation of chromosome organization	GO:2001251	1	0	73	184	1	35432	ENSMMUT00000020679
GO:BP	positive regulation of intrinsic apoptotic signaling pathway	GO:2001244	1	0	47	184	1	35432	ENSMMUT00000089693
GO:BP	negative regulation of intrinsic apoptotic signaling pathway	GO:2001243	1	0	72	184	2	35432	ENSMMUT00000013891,ENSMMUT00000103028
GO:BP	regulation of intrinsic apoptotic signaling pathway	GO:2001242	1	0	124	184	3	35432	ENSMMUT00000013891,ENSMMUT00000089693,ENSMMUT00000103028
GO:BP	positive regulation of extrinsic apoptotic signaling pathway in absence of ligand	GO:2001241	1	0	8	184	1	35432	ENSMMUT00000009540
GO:BP	regulation of extrinsic apoptotic signaling pathway in absence of ligand	GO:2001239	1	0	31	184	1	35432	ENSMMUT00000009540
GO:BP	positive regulation of extrinsic apoptotic signaling pathway	GO:2001238	1	0	39	184	1	35432	ENSMMUT00000009540
GO:BP	positive regulation of apoptotic signaling pathway	GO:2001235	1	0	104	184	2	35432	ENSMMUT00000089693,ENSMMUT00000009540
GO:BP	negative regulation of apoptotic signaling pathway	GO:2001234	1	0	173	184	2	35432	ENSMMUT00000013891,ENSMMUT00000103028
GO:BP	regulation of apoptotic signaling pathway	GO:2001233	1	0	281	184	4	35432	ENSMMUT00000013891,ENSMMUT00000089693,ENSMMUT00000103028,ENSMMUT00000009540
GO:BP	negative regulation of neuron migration	GO:2001223	1	0	7	184	2	35432	ENSMMUT00000024443,ENSMMUT00000039308
GO:BP	regulation of neuron migration	GO:2001222	1	0	31	184	2	35432	ENSMMUT00000024443,ENSMMUT00000039308
GO:BP	positive regulation of CD8-positive, alpha-beta T cell activation	GO:2001187	1	0	4	184	1	35432	ENSMMUT00000098957
GO:BP	regulation of CD8-positive, alpha-beta T cell activation	GO:2001185	1	0	12	184	1	35432	ENSMMUT00000098957
GO:BP	regulation of RNA biosynthetic process	GO:2001141	1	0	2621	184	26	35432	ENSMMUT00000013891,ENSMMUT00000014461,ENSMMUT00000079922,ENSMMUT00000110159,ENSMMUT00000104766,ENSMMUT00000023889,ENSMMUT00000007837,ENSMMUT00000109210,ENSMMUT00000002318,ENSMMUT00000021524,ENSMMUT00000038746,ENSMMUT00000086713,ENSMMUT00000103028,ENSMMUT00000022472,ENSMMUT00000003916,ENSMMUT00000109597,ENSMMUT00000003883,ENSMMUT00000082562,ENSMMUT00000080799,ENSMMUT00000028833,ENSMMUT00000017508,…
GO:BP	regulation of extrinsic apoptotic signaling pathway	GO:2001236	1	0	121	184	1	35432	ENSMMUT00000009540
GO:BP	positive regulation of phospholipid transport	GO:2001140	1	0	11	184	1	35432	ENSMMUT00000103028
GO:BP	regulation of phospholipid transport	GO:2001138	1	0	12	184	1	35432	ENSMMUT00000103028
GO:BP	positive regulation of cysteine-type endopeptidase activity	GO:2001056	1	0	94	184	1	35432	ENSMMUT00000099267
GO:BP	positive regulation of double-strand break repair via nonhomologous end joining	GO:2001034	1	0	16	184	1	35432	ENSMMUT00000021524
GO:BP	negative regulation of miRNA metabolic process	GO:2000629	1	0	16	184	1	35432	ENSMMUT00000017508
GO:BP	regulation of miRNA metabolic process	GO:2000628	1	0	61	184	1	35432	ENSMMUT00000017508
GO:BP	positive regulation of Arp2/3 complex-mediated actin nucleation	GO:2000601	1	0	9	184	2	35432	ENSMMUT00000001834,ENSMMUT00000007129
GO:BP	positive regulation of CD4-positive, alpha-beta T cell activation	GO:2000516	1	0	28	184	1	35432	ENSMMUT00000017508
GO:BP	negative regulation of CD4-positive, alpha-beta T cell activation	GO:2000515	1	0	24	184	1	35432	ENSMMUT00000098957
GO:BP	regulation of CD4-positive, alpha-beta T cell activation	GO:2000514	1	0	50	184	2	35432	ENSMMUT00000017508,ENSMMUT00000098957
GO:BP	positive regulation of signaling receptor activity	GO:2000273	1	0	32	184	1	35432	ENSMMUT00000013891
GO:BP	negative regulation of blood vessel morphogenesis	GO:2000181	1	0	78	184	1	35432	ENSMMUT00000009540
GO:BP	positive regulation of neural precursor cell proliferation	GO:2000179	1	0	42	184	1	35432	ENSMMUT00000039308
GO:BP	negative regulation of neural precursor cell proliferation	GO:2000178	1	0	18	184	1	35432	ENSMMUT00000009540
GO:BP	regulation of neural precursor cell proliferation	GO:2000177	1	0	69	184	2	35432	ENSMMUT00000009540,ENSMMUT00000039308
GO:BP	positive regulation of cell motility	GO:2000147	1	0	389	184	1	35432	ENSMMUT00000046285
GO:BP	negative regulation of cell motility	GO:2000146	1	0	211	184	3	35432	ENSMMUT00000024443,ENSMMUT00000009540,ENSMMUT00000039308
GO:BP	regulation of cell motility	GO:2000145	1	0	698	184	5	35432	ENSMMUT00000046285,ENSMMUT00000024443,ENSMMUT00000009540,ENSMMUT00000039308,ENSMMUT00000022016
GO:BP	negative regulation of G1/S transition of mitotic cell cycle	GO:2000134	1	0	44	184	2	35432	ENSMMUT00000021524,ENSMMUT00000017100
GO:BP	negative regulation of cysteine-type endopeptidase activity	GO:2000117	1	0	60	184	2	35432	ENSMMUT00000104766,ENSMMUT00000103028
GO:BP	regulation of cysteine-type endopeptidase activity	GO:2000116	1	0	156	184	3	35432	ENSMMUT00000104766,ENSMMUT00000103028,ENSMMUT00000099267
GO:BP	negative regulation of cellular macromolecule biosynthetic process	GO:2000113	1	0	133	184	3	35432	ENSMMUT00000013653,ENSMMUT00000017100,ENSMMUT00000059465
GO:BP	regulation of cellular macromolecule biosynthetic process	GO:2000112	1	0	318	184	4	35432	ENSMMUT00000013653,ENSMMUT00000021524,ENSMMUT00000017100,ENSMMUT00000059465
GO:BP	negative regulation of stem cell proliferation	GO:2000647	1	0	20	184	1	35432	ENSMMUT00000009540
GO:BP	regulation of transcription regulatory region DNA binding	GO:2000677	1	0	41	184	1	35432	ENSMMUT00000080799
GO:BP	regulation of cardiac muscle cell differentiation	GO:2000725	1	0	13	184	1	35432	ENSMMUT00000003916
GO:BP	regulation of double-strand break repair via nonhomologous end joining	GO:2001032	1	0	25	184	1	35432	ENSMMUT00000021524
GO:BP	positive regulation of response to DNA damage stimulus	GO:2001022	1	0	124	184	2	35432	ENSMMUT00000021524,ENSMMUT00000089693
GO:BP	negative regulation of response to DNA damage stimulus	GO:2001021	1	0	61	184	3	35432	ENSMMUT00000089693,ENSMMUT00000103028,ENSMMUT00000095478
GO:BP	regulation of response to DNA damage stimulus	GO:2001020	1	0	214	184	4	35432	ENSMMUT00000021524,ENSMMUT00000089693,ENSMMUT00000103028,ENSMMUT00000095478
GO:BP	negative regulation of skeletal muscle cell differentiation	GO:2001015	1	0	4	184	1	35432	ENSMMUT00000002318
GO:BP	regulation of skeletal muscle cell differentiation	GO:2001014	1	0	16	184	1	35432	ENSMMUT00000002318
GO:BP	regulation of pro-B cell differentiation	GO:2000973	1	0	7	184	1	35432	ENSMMUT00000104766
GO:BP	negative regulation of mitotic sister chromatid separation	GO:2000816	1	0	36	184	1	35432	ENSMMUT00000020679
GO:BP	regulation of autophagosome assembly	GO:2000785	1	0	36	184	1	35432	ENSMMUT00000087476
GO:BP	positive regulation of double-strand break repair	GO:2000781	1	0	63	184	1	35432	ENSMMUT00000021524
GO:BP	negative regulation of double-strand break repair	GO:2000780	1	0	24	184	2	35432	ENSMMUT00000089693,ENSMMUT00000095478
GO:BP	regulation of double-strand break repair	GO:2000779	1	0	97	184	3	35432	ENSMMUT00000021524,ENSMMUT00000089693,ENSMMUT00000095478
GO:BP	positive regulation of peptidyl-lysine acetylation	GO:2000758	1	0	28	184	1	35432	ENSMMUT00000058357
GO:BP	regulation of peptidyl-lysine acetylation	GO:2000756	1	0	58	184	1	35432	ENSMMUT00000058357
GO:BP	positive regulation of mesenchymal stem cell differentiation	GO:2000741	1	0	4	184	1	35432	ENSMMUT00000003916
GO:BP	regulation of mesenchymal stem cell differentiation	GO:2000739	1	0	8	184	1	35432	ENSMMUT00000003916
GO:BP	positive regulation of stem cell differentiation	GO:2000738	1	0	19	184	1	35432	ENSMMUT00000003916
GO:BP	regulation of stem cell differentiation	GO:2000736	1	0	50	184	2	35432	ENSMMUT00000021524,ENSMMUT00000003916
GO:BP	negative regulation of cardiac muscle cell differentiation	GO:2000726	1	0	7	184	1	35432	ENSMMUT00000003916
GO:BP	positive regulation of transcription regulatory region DNA binding	GO:2000679	1	0	20	184	1	35432	ENSMMUT00000080799
GO:BP	response to DNA damage checkpoint signaling	GO:0072423	1	0	7	184	1	35432	ENSMMUT00000089693
GO:BP	response to DNA integrity checkpoint signaling	GO:0072402	1	0	7	184	1	35432	ENSMMUT00000089693
GO:BP	cellular response to radiation	GO:0071478	1	0	128	184	3	35432	ENSMMUT00000103028,ENSMMUT00000080799,ENSMMUT00000091575
GO:BP	circulatory system development	GO:0072359	1	0	789	184	8	35432	ENSMMUT00000025433,ENSMMUT00000027399,ENSMMUT00000021524,ENSMMUT00000003916,ENSMMUT00000080799,ENSMMUT00000009540,ENSMMUT00000017508,ENSMMUT00000039308
GO:BP	glucose catabolic process	GO:0006007	1	0	12	184	1	35432	ENSMMUT00000044572
GO:BP	glucose metabolic process	GO:0006006	1	0	127	184	2	35432	ENSMMUT00000044572,ENSMMUT00000080799
GO:BP	fructose 2,6-bisphosphate metabolic process	GO:0006003	1	0	5	184	1	35432	ENSMMUT00000014828
GO:BP	fructose metabolic process	GO:0006000	1	0	10	184	1	35432	ENSMMUT00000014828
GO:BP	monosaccharide metabolic process	GO:0005996	1	0	173	184	3	35432	ENSMMUT00000014828,ENSMMUT00000044572,ENSMMUT00000080799
GO:BP	carbohydrate metabolic process	GO:0005975	1	0	446	184	5	35432	ENSMMUT00000014828,ENSMMUT00000044572,ENSMMUT00000028625,ENSMMUT00000003881,ENSMMUT00000080799
GO:BP	growth plate cartilage development	GO:0003417	1	0	16	184	1	35432	ENSMMUT00000017508
GO:BP	endochondral bone growth	GO:0003416	1	0	21	184	1	35432	ENSMMUT00000017508
GO:BP	neural retina development	GO:0003407	1	0	54	184	1	35432	ENSMMUT00000093532
GO:BP	axis elongation	GO:0003401	1	0	26	184	1	35432	ENSMMUT00000002318
GO:BP	amino acid transmembrane transport	GO:0003333	1	0	68	184	3	35432	ENSMMUT00000014461,ENSMMUT00000010218,ENSMMUT00000028625
GO:BP	cardiac septum development	GO:0003279	1	0	87	184	1	35432	ENSMMUT00000025433
GO:BP	regulation of membrane depolarization	GO:0003254	1	0	29	184	1	35432	ENSMMUT00000093532
GO:BP	cardiac chamber development	GO:0003205	1	0	132	184	1	35432	ENSMMUT00000025433
GO:BP	muscle system process	GO:0003012	1	0	239	184	1	35432	ENSMMUT00000044572
GO:BP	voluntary skeletal muscle contraction	GO:0003010	1	0	4	184	1	35432	ENSMMUT00000044572
GO:BP	skeletal muscle contraction	GO:0003009	1	0	23	184	1	35432	ENSMMUT00000044572
GO:BP	system process	GO:0003008	1	0	1179	184	8	35432	ENSMMUT00000028299,ENSMMUT00000105451,ENSMMUT00000017100,ENSMMUT00000044572,ENSMMUT00000022472,ENSMMUT00000080799,ENSMMUT00000007129,ENSMMUT00000009540
GO:BP	heart morphogenesis	GO:0003007	1	0	185	184	1	35432	ENSMMUT00000027399
GO:BP	alcohol metabolic process	GO:0006066	1	0	216	184	1	35432	ENSMMUT00000026393
GO:BP	developmental process involved in reproduction	GO:0003006	1	0	570	184	8	35432	ENSMMUT00000020679,ENSMMUT00000002318,ENSMMUT00000021524,ENSMMUT00000091927,ENSMMUT00000003025,ENSMMUT00000042146,ENSMMUT00000017508,ENSMMUT00000039308
GO:BP	cellular aldehyde metabolic process	GO:0006081	1	0	47	184	1	35432	ENSMMUT00000027399
GO:BP	lactate metabolic process	GO:0006089	1	0	12	184	1	35432	ENSMMUT00000044572
GO:BP	regulation of DNA replication	GO:0006275	1	0	96	184	2	35432	ENSMMUT00000089693,ENSMMUT00000003883
GO:BP	DNA-templated DNA replication	GO:0006261	1	0	115	184	1	35432	ENSMMUT00000089693
GO:BP	DNA replication	GO:0006260	1	0	198	184	2	35432	ENSMMUT00000089693,ENSMMUT00000003883
GO:BP	DNA metabolic process	GO:0006259	1	0	788	184	9	35432	ENSMMUT00000089965,ENSMMUT00000020679,ENSMMUT00000021524,ENSMMUT00000005007,ENSMMUT00000089693,ENSMMUT00000095478,ENSMMUT00000055894,ENSMMUT00000003883,ENSMMUT00000028833
GO:BP	cAMP biosynthetic process	GO:0006171	1	0	10	184	1	35432	ENSMMUT00000066281
GO:BP	nucleoside diphosphate phosphorylation	GO:0006165	1	0	85	184	2	35432	ENSMMUT00000044572,ENSMMUT00000080799
GO:BP	purine nucleotide biosynthetic process	GO:0006164	1	0	135	184	2	35432	ENSMMUT00000066281,ENSMMUT00000022821
GO:BP	purine nucleotide metabolic process	GO:0006163	1	0	300	184	4	35432	ENSMMUT00000066281,ENSMMUT00000022821,ENSMMUT00000044572,ENSMMUT00000080799
GO:BP	regulation of nucleotide metabolic process	GO:0006140	1	0	62	184	2	35432	ENSMMUT00000044572,ENSMMUT00000080799
GO:BP	nucleobase-containing compound metabolic process	GO:0006139	1	0	7403	184	51	35432	ENSMMUT00000052237,ENSMMUT00000013891,ENSMMUT00000014461,ENSMMUT00000089965,ENSMMUT00000079922,ENSMMUT00000053587,ENSMMUT00000073543,ENSMMUT00000110159,ENSMMUT00000020679,ENSMMUT00000066281,ENSMMUT00000104766,ENSMMUT00000023889,ENSMMUT00000007837,ENSMMUT00000109210,ENSMMUT00000002318,ENSMMUT00000021524,ENSMMUT00000005007,ENSMMUT00000038746,ENSMMUT00000086713,ENSMMUT00000089693,ENSMMUT00000053348,…
GO:BP	oxidative phosphorylation	GO:0006119	1	0	86	184	1	35432	ENSMMUT00000044572
GO:BP	fermentation	GO:0006113	1	0	4	184	1	35432	ENSMMUT00000044572
GO:BP	regulation of gluconeogenesis	GO:0006111	1	0	38	184	1	35432	ENSMMUT00000080799
GO:BP	regulation of glycolytic process	GO:0006110	1	0	33	184	2	35432	ENSMMUT00000044572,ENSMMUT00000080799
GO:BP	regulation of carbohydrate metabolic process	GO:0006109	1	0	122	184	2	35432	ENSMMUT00000044572,ENSMMUT00000080799
GO:BP	glycolytic process	GO:0006096	1	0	71	184	2	35432	ENSMMUT00000044572,ENSMMUT00000080799
GO:BP	gluconeogenesis	GO:0006094	1	0	57	184	1	35432	ENSMMUT00000080799
GO:BP	generation of precursor metabolites and energy	GO:0006091	1	0	328	184	3	35432	ENSMMUT00000010218,ENSMMUT00000044572,ENSMMUT00000080799
GO:BP	pyruvate metabolic process	GO:0006090	1	0	91	184	2	35432	ENSMMUT00000044572,ENSMMUT00000080799
GO:BP	organic acid metabolic process	GO:0006082	1	0	649	184	7	35432	ENSMMUT00000044422,ENSMMUT00000026430,ENSMMUT00000027399,ENSMMUT00000027784,ENSMMUT00000056559,ENSMMUT00000044572,ENSMMUT00000080799
GO:BP	DNA repair	GO:0006281	1	0	437	184	8	35432	ENSMMUT00000089965,ENSMMUT00000020679,ENSMMUT00000021524,ENSMMUT00000005007,ENSMMUT00000089693,ENSMMUT00000095478,ENSMMUT00000055894,ENSMMUT00000028833
GO:BP	regionalization	GO:0003002	1	0	282	184	6	35432	ENSMMUT00000046285,ENSMMUT00000027399,ENSMMUT00000021524,ENSMMUT00000082562,ENSMMUT00000080799,ENSMMUT00000039308
GO:BP	regulation of B cell apoptotic process	GO:0002902	1	0	12	184	1	35432	ENSMMUT00000104766
GO:BP	positive regulation of production of molecular mediator of immune response	GO:0002702	1	0	100	184	1	35432	ENSMMUT00000089965
GO:BP	regulation of production of molecular mediator of immune response	GO:0002700	1	0	137	184	1	35432	ENSMMUT00000089965
GO:BP	positive regulation of immune effector process	GO:0002699	1	0	180	184	2	35432	ENSMMUT00000089965,ENSMMUT00000017508
GO:BP	regulation of immune effector process	GO:0002697	1	0	255	184	2	35432	ENSMMUT00000089965,ENSMMUT00000017508
GO:BP	positive regulation of leukocyte activation	GO:0002696	1	0	250	184	4	35432	ENSMMUT00000089965,ENSMMUT00000021524,ENSMMUT00000017508,ENSMMUT00000098957
GO:BP	negative regulation of leukocyte activation	GO:0002695	1	0	131	184	2	35432	ENSMMUT00000079922,ENSMMUT00000098957
GO:BP	regulation of leukocyte activation	GO:0002694	1	0	400	184	5	35432	ENSMMUT00000089965,ENSMMUT00000079922,ENSMMUT00000021524,ENSMMUT00000017508,ENSMMUT00000098957
GO:BP	negative regulation of leukocyte migration	GO:0002686	1	0	35	184	1	35432	ENSMMUT00000009540
GO:BP	regulation of leukocyte migration	GO:0002685	1	0	162	184	1	35432	ENSMMUT00000009540
GO:BP	positive regulation of immune system process	GO:0002684	1	0	626	184	8	35432	ENSMMUT00000089965,ENSMMUT00000086508,ENSMMUT00000021524,ENSMMUT00000009540,ENSMMUT00000012029,ENSMMUT00000017508,ENSMMUT00000098957,ENSMMUT00000059465
GO:BP	negative regulation of immune system process	GO:0002683	1	0	287	184	5	35432	ENSMMUT00000079922,ENSMMUT00000086508,ENSMMUT00000009540,ENSMMUT00000017508,ENSMMUT00000098957
GO:BP	regulation of immune system process	GO:0002682	1	0	1009	184	10	35432	ENSMMUT00000089965,ENSMMUT00000079922,ENSMMUT00000086508,ENSMMUT00000021524,ENSMMUT00000099267,ENSMMUT00000009540,ENSMMUT00000012029,ENSMMUT00000017508,ENSMMUT00000098957,ENSMMUT00000059465
GO:BP	somatic recombination of T cell receptor gene segments	GO:0002681	1	0	5	184	1	35432	ENSMMUT00000021524
GO:BP	positive regulation of immunoglobulin production	GO:0002639	1	0	41	184	1	35432	ENSMMUT00000089965
GO:BP	regulation of immunoglobulin production	GO:0002637	1	0	58	184	1	35432	ENSMMUT00000089965
GO:BP	myeloid leukocyte differentiation	GO:0002573	1	0	171	184	3	35432	ENSMMUT00000009540,ENSMMUT00000012029,ENSMMUT00000017508
GO:BP	somatic diversification of T cell receptor genes	GO:0002568	1	0	5	184	1	35432	ENSMMUT00000021524
GO:BP	somatic diversification of immune receptors via germline recombination within a single locus	GO:0002562	1	0	56	184	2	35432	ENSMMUT00000089965,ENSMMUT00000021524
GO:BP	leukocyte differentiation	GO:0002521	1	0	421	184	8	35432	ENSMMUT00000104766,ENSMMUT00000021524,ENSMMUT00000080799,ENSMMUT00000009540,ENSMMUT00000012029,ENSMMUT00000017508,ENSMMUT00000022016,ENSMMUT00000098957
GO:BP	regulation of leukocyte mediated immunity	GO:0002703	1	0	153	184	1	35432	ENSMMUT00000089965
GO:BP	positive regulation of B cell apoptotic process	GO:0002904	1	0	2	184	1	35432	ENSMMUT00000104766
GO:BP	positive regulation of leukocyte mediated immunity	GO:0002705	1	0	96	184	1	35432	ENSMMUT00000089965
GO:BP	positive regulation of lymphocyte mediated immunity	GO:0002708	1	0	83	184	1	35432	ENSMMUT00000089965
GO:BP	positive regulation of immunoglobulin mediated immune response	GO:0002891	1	0	34	184	1	35432	ENSMMUT00000089965
GO:BP	regulation of immunoglobulin mediated immune response	GO:0002889	1	0	45	184	1	35432	ENSMMUT00000089965
GO:BP	positive regulation of response to biotic stimulus	GO:0002833	1	0	128	184	2	35432	ENSMMUT00000021524,ENSMMUT00000059465
GO:BP	regulation of response to biotic stimulus	GO:0002831	1	0	243	184	3	35432	ENSMMUT00000105492,ENSMMUT00000021524,ENSMMUT00000059465
GO:BP	positive regulation of type 2 immune response	GO:0002830	1	0	12	184	1	35432	ENSMMUT00000017508
GO:BP	regulation of type 2 immune response	GO:0002828	1	0	26	184	1	35432	ENSMMUT00000017508
GO:BP	positive regulation of adaptive immune response based on somatic recombination of immune receptors built from immunoglobulin superfamily domains	GO:0002824	1	0	80	184	1	35432	ENSMMUT00000089965
GO:BP	regulation of adaptive immune response based on somatic recombination of immune receptors built from immunoglobulin superfamily domains	GO:0002822	1	0	120	184	1	35432	ENSMMUT00000089965
GO:BP	positive regulation of adaptive immune response	GO:0002821	1	0	83	184	1	35432	ENSMMUT00000089965
GO:BP	regulation of adaptive immune response	GO:0002819	1	0	130	184	1	35432	ENSMMUT00000089965
GO:BP	immune response-regulating cell surface receptor signaling pathway	GO:0002768	1	0	166	184	1	35432	ENSMMUT00000086508
GO:BP	immune response-regulating signaling pathway	GO:0002764	1	0	288	184	3	35432	ENSMMUT00000086508,ENSMMUT00000099267,ENSMMUT00000059465
GO:BP	positive regulation of myeloid leukocyte differentiation	GO:0002763	1	0	46	184	1	35432	ENSMMUT00000012029
GO:BP	negative regulation of myeloid leukocyte differentiation	GO:0002762	1	0	33	184	2	35432	ENSMMUT00000009540,ENSMMUT00000017508
GO:BP	regulation of myeloid leukocyte differentiation	GO:0002761	1	0	87	184	3	35432	ENSMMUT00000009540,ENSMMUT00000012029,ENSMMUT00000017508
GO:BP	immune response-activating signal transduction	GO:0002757	1	0	154	184	1	35432	ENSMMUT00000086508
GO:BP	cytoplasmic pattern recognition receptor signaling pathway	GO:0002753	1	0	42	184	1	35432	ENSMMUT00000059465
GO:BP	positive regulation of B cell mediated immunity	GO:0002714	1	0	34	184	1	35432	ENSMMUT00000089965
GO:BP	regulation of B cell mediated immunity	GO:0002712	1	0	45	184	1	35432	ENSMMUT00000089965
GO:BP	regulation of lymphocyte mediated immunity	GO:0002706	1	0	115	184	1	35432	ENSMMUT00000089965
GO:BP	regulation of DNA repair	GO:0006282	1	0	140	184	3	35432	ENSMMUT00000021524,ENSMMUT00000089693,ENSMMUT00000095478
GO:BP	postreplication repair	GO:0006301	1	0	23	184	1	35432	ENSMMUT00000055894
GO:BP	double-strand break repair via nonhomologous end joining	GO:0006303	1	0	53	184	2	35432	ENSMMUT00000089965,ENSMMUT00000021524
GO:BP	water-soluble vitamin metabolic process	GO:0006767	1	0	33	184	1	35432	ENSMMUT00000044422
GO:BP	vitamin metabolic process	GO:0006766	1	0	61	184	1	35432	ENSMMUT00000044422
GO:BP	ATP generation from ADP	GO:0006757	1	0	72	184	2	35432	ENSMMUT00000044572,ENSMMUT00000080799
GO:BP	ATP biosynthetic process	GO:0006754	1	0	43	184	1	35432	ENSMMUT00000022821
GO:BP	nucleoside phosphate metabolic process	GO:0006753	1	0	396	184	4	35432	ENSMMUT00000066281,ENSMMUT00000022821,ENSMMUT00000044572,ENSMMUT00000080799
GO:BP	NADH metabolic process	GO:0006734	1	0	18	184	1	35432	ENSMMUT00000044572
GO:BP	cellular aromatic compound metabolic process	GO:0006725	1	0	7549	184	55	35432	ENSMMUT00000044422,ENSMMUT00000052237,ENSMMUT00000026430,ENSMMUT00000013891,ENSMMUT00000014461,ENSMMUT00000089965,ENSMMUT00000079922,ENSMMUT00000053587,ENSMMUT00000073543,ENSMMUT00000110159,ENSMMUT00000020679,ENSMMUT00000066281,ENSMMUT00000104766,ENSMMUT00000023889,ENSMMUT00000007837,ENSMMUT00000109210,ENSMMUT00000002318,ENSMMUT00000021524,ENSMMUT00000005007,ENSMMUT00000038746,ENSMMUT00000086713,…
GO:BP	terpenoid metabolic process	GO:0006721	1	0	48	184	2	35432	ENSMMUT00000027399,ENSMMUT00000027784
GO:BP	isoprenoid metabolic process	GO:0006720	1	0	62	184	2	35432	ENSMMUT00000027399,ENSMMUT00000027784
GO:BP	cholesterol biosynthetic process	GO:0006695	1	0	27	184	1	35432	ENSMMUT00000026393
GO:BP	steroid biosynthetic process	GO:0006694	1	0	100	184	1	35432	ENSMMUT00000026393
GO:BP	icosanoid metabolic process	GO:0006690	1	0	62	184	1	35432	ENSMMUT00000027784
GO:BP	ceramide metabolic process	GO:0006672	1	0	76	184	1	35432	ENSMMUT00000108096
GO:BP	sphingolipid metabolic process	GO:0006665	1	0	111	184	1	35432	ENSMMUT00000108096
GO:BP	phosphatidylglycerol biosynthetic process	GO:0006655	1	0	8	184	1	35432	ENSMMUT00000109659
GO:BP	glycerophospholipid metabolic process	GO:0006650	1	0	232	184	2	35432	ENSMMUT00000087476,ENSMMUT00000109659
GO:BP	phospholipid metabolic process	GO:0006644	1	0	293	184	2	35432	ENSMMUT00000087476,ENSMMUT00000109659
GO:BP	membrane lipid metabolic process	GO:0006643	1	0	147	184	1	35432	ENSMMUT00000108096
GO:BP	fatty acid metabolic process	GO:0006631	1	0	241	184	1	35432	ENSMMUT00000027784
GO:BP	Mo-molybdopterin cofactor biosynthetic process	GO:0006777	1	0	6	184	1	35432	ENSMMUT00000013280
GO:BP	lipid metabolic process	GO:0006629	1	0	950	184	7	35432	ENSMMUT00000027399,ENSMMUT00000027784,ENSMMUT00000108096,ENSMMUT00000076307,ENSMMUT00000026393,ENSMMUT00000087476,ENSMMUT00000109659
GO:BP	porphyrin-containing compound metabolic process	GO:0006778	1	0	28	184	1	35432	ENSMMUT00000105451
GO:BP	heme biosynthetic process	GO:0006783	1	0	19	184	1	35432	ENSMMUT00000105451
GO:BP	amino acid transport	GO:0006865	1	0	92	184	4	35432	ENSMMUT00000014461,ENSMMUT00000010218,ENSMMUT00000028625,ENSMMUT00000009540
GO:BP	mitochondrial calcium ion transmembrane transport	GO:0006851	1	0	16	184	1	35432	ENSMMUT00000011414
GO:BP	neurotransmitter transport	GO:0006836	1	0	118	184	1	35432	ENSMMUT00000009540
GO:BP	dicarboxylic acid transport	GO:0006835	1	0	46	184	2	35432	ENSMMUT00000010218,ENSMMUT00000009540
GO:BP	manganese ion transport	GO:0006828	1	0	7	184	1	35432	ENSMMUT00000105451
GO:BP	iron ion transport	GO:0006826	1	0	43	184	1	35432	ENSMMUT00000105451
GO:BP	copper ion transport	GO:0006825	1	0	10	184	1	35432	ENSMMUT00000105451
GO:BP	cobalt ion transport	GO:0006824	1	0	5	184	1	35432	ENSMMUT00000105451
GO:BP	anion transport	GO:0006820	1	0	337	184	5	35432	ENSMMUT00000014461,ENSMMUT00000010218,ENSMMUT00000028625,ENSMMUT00000079198,ENSMMUT00000009540
GO:BP	calcium ion transport	GO:0006816	1	0	276	184	4	35432	ENSMMUT00000011414,ENSMMUT00000043033,ENSMMUT00000085311,ENSMMUT00000004113
GO:BP	sodium ion transport	GO:0006814	1	0	135	184	1	35432	ENSMMUT00000093532
GO:BP	potassium ion transport	GO:0006813	1	0	169	184	1	35432	ENSMMUT00000093532
GO:BP	cation transport	GO:0006812	1	0	817	184	9	35432	ENSMMUT00000014461,ENSMMUT00000011414,ENSMMUT00000093532,ENSMMUT00000105451,ENSMMUT00000022821,ENSMMUT00000028625,ENSMMUT00000043033,ENSMMUT00000085311,ENSMMUT00000004113
GO:BP	ion transport	GO:0006811	1	0	1115	184	12	35432	ENSMMUT00000014461,ENSMMUT00000011414,ENSMMUT00000093532,ENSMMUT00000105451,ENSMMUT00000022821,ENSMMUT00000010218,ENSMMUT00000028625,ENSMMUT00000079198,ENSMMUT00000043033,ENSMMUT00000009540,ENSMMUT00000085311,ENSMMUT00000004113
GO:BP	transport	GO:0006810	1	0	4061	184	34	35432	ENSMMUT00000014461,ENSMMUT00000101109,ENSMMUT00000019977,ENSMMUT00000083931,ENSMMUT00000079922,ENSMMUT00000073543,ENSMMUT00000011414,ENSMMUT00000018114,ENSMMUT00000093532,ENSMMUT00000079641,ENSMMUT00000102240,ENSMMUT00000014481,ENSMMUT00000099623,ENSMMUT00000105451,ENSMMUT00000022821,ENSMMUT00000103028,ENSMMUT00000010218,ENSMMUT00000074213,ENSMMUT00000028625,ENSMMUT00000001834,ENSMMUT00000082135,…
GO:BP	xenobiotic metabolic process	GO:0006805	1	0	40	184	1	35432	ENSMMUT00000027784
GO:BP	phosphate-containing compound metabolic process	GO:0006796	1	0	2158	184	20	35432	ENSMMUT00000066281,ENSMMUT00000104766,ENSMMUT00000013280,ENSMMUT00000021524,ENSMMUT00000089693,ENSMMUT00000014828,ENSMMUT00000009399,ENSMMUT00000091927,ENSMMUT00000022821,ENSMMUT00000044572,ENSMMUT00000092760,ENSMMUT00000093379,ENSMMUT00000080799,ENSMMUT00000087476,ENSMMUT00000028833,ENSMMUT00000109659,ENSMMUT00000009540,ENSMMUT00000017508,ENSMMUT00000091575,ENSMMUT00000082012
GO:BP	phosphorus metabolic process	GO:0006793	1	0	2174	184	20	35432	ENSMMUT00000066281,ENSMMUT00000104766,ENSMMUT00000013280,ENSMMUT00000021524,ENSMMUT00000089693,ENSMMUT00000014828,ENSMMUT00000009399,ENSMMUT00000091927,ENSMMUT00000022821,ENSMMUT00000044572,ENSMMUT00000092760,ENSMMUT00000093379,ENSMMUT00000080799,ENSMMUT00000087476,ENSMMUT00000028833,ENSMMUT00000109659,ENSMMUT00000009540,ENSMMUT00000017508,ENSMMUT00000091575,ENSMMUT00000082012
GO:BP	sulfur compound metabolic process	GO:0006790	1	0	212	184	1	35432	ENSMMUT00000044422
GO:BP	porphyrin-containing compound biosynthetic process	GO:0006779	1	0	21	184	1	35432	ENSMMUT00000105451
GO:BP	SRP-dependent cotranslational protein targeting to membrane, signal sequence recognition	GO:0006617	1	0	858	184	3	35432	ENSMMUT00000099623,ENSMMUT00000073831,ENSMMUT00000057191
GO:BP	SRP-dependent cotranslational protein targeting to membrane	GO:0006614	1	0	874	184	3	35432	ENSMMUT00000099623,ENSMMUT00000073831,ENSMMUT00000057191
GO:BP	cotranslational protein targeting to membrane	GO:0006613	1	0	874	184	3	35432	ENSMMUT00000099623,ENSMMUT00000073831,ENSMMUT00000057191
GO:BP	RNA localization	GO:0006403	1	0	105	184	2	35432	ENSMMUT00000073543,ENSMMUT00000042146
GO:BP	mRNA catabolic process	GO:0006402	1	0	169	184	2	35432	ENSMMUT00000017100,ENSMMUT00000042146
GO:BP	RNA catabolic process	GO:0006401	1	0	208	184	2	35432	ENSMMUT00000017100,ENSMMUT00000042146
GO:BP	tRNA metabolic process	GO:0006399	1	0	149	184	2	35432	ENSMMUT00000056559,ENSMMUT00000092760
GO:BP	mRNA processing	GO:0006397	1	0	1968	184	9	35432	ENSMMUT00000073543,ENSMMUT00000053348,ENSMMUT00000033479,ENSMMUT00000051058,ENSMMUT00000023167,ENSMMUT00000052209,ENSMMUT00000092760,ENSMMUT00000050407,ENSMMUT00000042146
GO:BP	RNA processing	GO:0006396	1	0	3701	184	14	35432	ENSMMUT00000052237,ENSMMUT00000073543,ENSMMUT00000021524,ENSMMUT00000053348,ENSMMUT00000033479,ENSMMUT00000051058,ENSMMUT00000023167,ENSMMUT00000064231,ENSMMUT00000067915,ENSMMUT00000052209,ENSMMUT00000092760,ENSMMUT00000050407,ENSMMUT00000042146,ENSMMUT00000085311
GO:BP	tRNA splicing, via endonucleolytic cleavage and ligation	GO:0006388	1	0	10	184	1	35432	ENSMMUT00000092760
GO:BP	mRNA splice site selection	GO:0006376	1	0	210	184	2	35432	ENSMMUT00000073543,ENSMMUT00000053348
GO:BP	transcription by RNA polymerase II	GO:0006366	1	0	1645	184	16	35432	ENSMMUT00000013891,ENSMMUT00000014461,ENSMMUT00000104766,ENSMMUT00000007837,ENSMMUT00000109210,ENSMMUT00000002318,ENSMMUT00000021524,ENSMMUT00000038746,ENSMMUT00000086713,ENSMMUT00000103028,ENSMMUT00000022472,ENSMMUT00000109597,ENSMMUT00000082562,ENSMMUT00000080799,ENSMMUT00000017508,ENSMMUT00000098957
GO:BP	rRNA processing	GO:0006364	1	0	134	184	1	35432	ENSMMUT00000021524
GO:BP	regulation of transcription by RNA polymerase II	GO:0006357	1	0	1583	184	16	35432	ENSMMUT00000013891,ENSMMUT00000014461,ENSMMUT00000104766,ENSMMUT00000007837,ENSMMUT00000109210,ENSMMUT00000002318,ENSMMUT00000021524,ENSMMUT00000038746,ENSMMUT00000086713,ENSMMUT00000103028,ENSMMUT00000022472,ENSMMUT00000109597,ENSMMUT00000082562,ENSMMUT00000080799,ENSMMUT00000017508,ENSMMUT00000098957
GO:BP	regulation of DNA-templated transcription	GO:0006355	1	0	2612	184	26	35432	ENSMMUT00000013891,ENSMMUT00000014461,ENSMMUT00000079922,ENSMMUT00000110159,ENSMMUT00000104766,ENSMMUT00000023889,ENSMMUT00000007837,ENSMMUT00000109210,ENSMMUT00000002318,ENSMMUT00000021524,ENSMMUT00000038746,ENSMMUT00000086713,ENSMMUT00000103028,ENSMMUT00000022472,ENSMMUT00000003916,ENSMMUT00000109597,ENSMMUT00000003883,ENSMMUT00000082562,ENSMMUT00000080799,ENSMMUT00000028833,ENSMMUT00000017508,…
GO:BP	DNA-templated transcription	GO:0006351	1	0	2718	184	27	35432	ENSMMUT00000013891,ENSMMUT00000014461,ENSMMUT00000079922,ENSMMUT00000053587,ENSMMUT00000110159,ENSMMUT00000104766,ENSMMUT00000023889,ENSMMUT00000007837,ENSMMUT00000109210,ENSMMUT00000002318,ENSMMUT00000021524,ENSMMUT00000038746,ENSMMUT00000086713,ENSMMUT00000103028,ENSMMUT00000022472,ENSMMUT00000003916,ENSMMUT00000109597,ENSMMUT00000003883,ENSMMUT00000082562,ENSMMUT00000080799,ENSMMUT00000028833,…
GO:BP	DNA methylation-dependent heterochromatin formation	GO:0006346	1	0	20	184	1	35432	ENSMMUT00000013891
GO:BP	chromatin remodeling	GO:0006338	1	0	238	184	3	35432	ENSMMUT00000013891,ENSMMUT00000003883,ENSMMUT00000080799
GO:BP	chromatin organization	GO:0006325	1	0	359	184	5	35432	ENSMMUT00000013891,ENSMMUT00000073543,ENSMMUT00000003883,ENSMMUT00000080799,ENSMMUT00000091575
GO:BP	mitotic recombination	GO:0006312	1	0	15	184	1	35432	ENSMMUT00000005007
GO:BP	DNA recombination	GO:0006310	1	0	233	184	5	35432	ENSMMUT00000089965,ENSMMUT00000020679,ENSMMUT00000021524,ENSMMUT00000005007,ENSMMUT00000089693
GO:BP	DNA catabolic process	GO:0006308	1	0	19	184	1	35432	ENSMMUT00000089693
GO:BP	RNA export from nucleus	GO:0006405	1	0	57	184	2	35432	ENSMMUT00000073543,ENSMMUT00000042146
GO:BP	mRNA export from nucleus	GO:0006406	1	0	46	184	2	35432	ENSMMUT00000073543,ENSMMUT00000042146
GO:BP	translation	GO:0006412	1	0	653	184	8	35432	ENSMMUT00000013653,ENSMMUT00000021524,ENSMMUT00000056559,ENSMMUT00000017100,ENSMMUT00000012413,ENSMMUT00000026398,ENSMMUT00000026396,ENSMMUT00000059465
GO:BP	translational initiation	GO:0006413	1	0	111	184	1	35432	ENSMMUT00000013653
GO:BP	protein targeting to membrane	GO:0006612	1	0	922	184	3	35432	ENSMMUT00000099623,ENSMMUT00000073831,ENSMMUT00000057191
GO:BP	protein import into nucleus	GO:0006606	1	0	115	184	1	35432	ENSMMUT00000009540
GO:BP	protein targeting	GO:0006605	1	0	1019	184	3	35432	ENSMMUT00000099623,ENSMMUT00000073831,ENSMMUT00000057191
GO:BP	melanin metabolic process	GO:0006582	1	0	18	184	1	35432	ENSMMUT00000039263
GO:BP	methionine metabolic process	GO:0006555	1	0	13	184	1	35432	ENSMMUT00000044422
GO:BP	cellular amino acid metabolic process	GO:0006520	1	0	213	184	3	35432	ENSMMUT00000044422,ENSMMUT00000026430,ENSMMUT00000056559
GO:BP	peptide metabolic process	GO:0006518	1	0	791	184	10	35432	ENSMMUT00000013653,ENSMMUT00000080682,ENSMMUT00000021524,ENSMMUT00000005500,ENSMMUT00000056559,ENSMMUT00000017100,ENSMMUT00000012413,ENSMMUT00000026398,ENSMMUT00000026396,ENSMMUT00000059465
GO:BP	ubiquitin-dependent protein catabolic process	GO:0006511	1	0	480	184	5	35432	ENSMMUT00000100035,ENSMMUT00000105492,ENSMMUT00000007645,ENSMMUT00000090617,ENSMMUT00000091575
GO:BP	proteolysis	GO:0006508	1	0	1348	184	14	35432	ENSMMUT00000100035,ENSMMUT00000013891,ENSMMUT00000089965,ENSMMUT00000105492,ENSMMUT00000025433,ENSMMUT00000104766,ENSMMUT00000007645,ENSMMUT00000005500,ENSMMUT00000103028,ENSMMUT00000101467,ENSMMUT00000099267,ENSMMUT00000029654,ENSMMUT00000090617,ENSMMUT00000091575
GO:BP	immune system development	GO:0002520	1	0	744	184	11	35432	ENSMMUT00000089965,ENSMMUT00000104766,ENSMMUT00000002318,ENSMMUT00000021524,ENSMMUT00000105451,ENSMMUT00000080799,ENSMMUT00000009540,ENSMMUT00000012029,ENSMMUT00000017508,ENSMMUT00000022016,ENSMMUT00000098957
GO:BP	protein methylation	GO:0006479	1	0	181	184	1	35432	ENSMMUT00000005863
GO:BP	internal protein amino acid acetylation	GO:0006475	1	0	144	184	2	35432	ENSMMUT00000080799,ENSMMUT00000005863
GO:BP	N-terminal protein amino acid acetylation	GO:0006474	1	0	15	184	2	35432	ENSMMUT00000110159,ENSMMUT00000080799
GO:BP	protein acetylation	GO:0006473	1	0	177	184	4	35432	ENSMMUT00000110159,ENSMMUT00000058357,ENSMMUT00000080799,ENSMMUT00000005863
GO:BP	protein dephosphorylation	GO:0006470	1	0	206	184	2	35432	ENSMMUT00000093379,ENSMMUT00000087476
GO:BP	negative regulation of protein kinase activity	GO:0006469	1	0	153	184	1	35432	ENSMMUT00000009540
GO:BP	protein phosphorylation	GO:0006468	1	0	1224	184	9	35432	ENSMMUT00000104766,ENSMMUT00000021524,ENSMMUT00000089693,ENSMMUT00000009399,ENSMMUT00000091927,ENSMMUT00000028833,ENSMMUT00000009540,ENSMMUT00000017508,ENSMMUT00000091575
GO:BP	regulation of translational fidelity	GO:0006450	1	0	12	184	1	35432	ENSMMUT00000056559
GO:BP	regulation of translational initiation	GO:0006446	1	0	50	184	1	35432	ENSMMUT00000013653
GO:BP	regulation of translation	GO:0006417	1	0	260	184	4	35432	ENSMMUT00000013653,ENSMMUT00000021524,ENSMMUT00000017100,ENSMMUT00000059465
GO:BP	protein deacetylation	GO:0006476	1	0	100	184	3	35432	ENSMMUT00000013891,ENSMMUT00000007837,ENSMMUT00000080799
GO:BP	asparagine transport	GO:0006867	1	0	2	184	1	35432	ENSMMUT00000014461
GO:BP	adaptive immune response based on somatic recombination of immune receptors built from immunoglobulin superfamily domains	GO:0002460	1	0	200	184	1	35432	ENSMMUT00000089965
GO:BP	leukocyte mediated immunity	GO:0002443	1	0	246	184	1	35432	ENSMMUT00000089965
GO:BP	RNA splicing, via transesterification reactions with bulged adenosine as nucleophile	GO:0000377	1	0	1875	184	7	35432	ENSMMUT00000073543,ENSMMUT00000053348,ENSMMUT00000033479,ENSMMUT00000051058,ENSMMUT00000023167,ENSMMUT00000052209,ENSMMUT00000050407
GO:BP	RNA splicing, via transesterification reactions	GO:0000375	1	0	1875	184	7	35432	ENSMMUT00000073543,ENSMMUT00000053348,ENSMMUT00000033479,ENSMMUT00000051058,ENSMMUT00000023167,ENSMMUT00000052209,ENSMMUT00000050407
GO:BP	mRNA trans splicing, via spliceosome	GO:0000365	1	0	1332	184	1	35432	ENSMMUT00000051058
GO:BP	formation of quadruple SL/U4/U5/U6 snRNP	GO:0000353	1	0	1332	184	1	35432	ENSMMUT00000051058
GO:BP	mRNA branch site recognition	GO:0000348	1	0	137	184	2	35432	ENSMMUT00000052209,ENSMMUT00000050407
GO:BP	nuclear division	GO:0000280	1	0	331	184	7	35432	ENSMMUT00000020679,ENSMMUT00000007645,ENSMMUT00000005007,ENSMMUT00000032729,ENSMMUT00000003025,ENSMMUT00000028833,ENSMMUT00000059465
GO:BP	spliceosomal complex assembly	GO:0000245	1	0	363	184	5	35432	ENSMMUT00000073543,ENSMMUT00000053348,ENSMMUT00000033479,ENSMMUT00000052209,ENSMMUT00000050407
GO:BP	spliceosomal tri-snRNP complex assembly	GO:0000244	1	0	1393	184	1	35432	ENSMMUT00000051058
GO:BP	microtubule cytoskeleton organization	GO:0000226	1	0	470	184	6	35432	ENSMMUT00000018114,ENSMMUT00000023889,ENSMMUT00000007645,ENSMMUT00000032729,ENSMMUT00000028833,ENSMMUT00000059465
GO:BP	protein polyubiquitination	GO:0000209	1	0	173	184	3	35432	ENSMMUT00000105492,ENSMMUT00000090617,ENSMMUT00000098957
GO:BP	MAPK cascade	GO:0000165	1	0	544	184	6	35432	ENSMMUT00000025037,ENSMMUT00000023889,ENSMMUT00000108455,ENSMMUT00000075142,ENSMMUT00000009540,ENSMMUT00000082012
GO:BP	establishment of mitotic spindle orientation	GO:0000132	1	0	25	184	1	35432	ENSMMUT00000023889
GO:BP	negative regulation of transcription by RNA polymerase II	GO:0000122	1	0	666	184	5	35432	ENSMMUT00000013891,ENSMMUT00000104766,ENSMMUT00000080799,ENSMMUT00000017508,ENSMMUT00000098957
GO:BP	sulfur amino acid biosynthetic process	GO:0000097	1	0	12	184	1	35432	ENSMMUT00000044422
GO:BP	sulfur amino acid metabolic process	GO:0000096	1	0	23	184	1	35432	ENSMMUT00000044422
GO:BP	G2/M transition of mitotic cell cycle	GO:0000086	1	0	95	184	2	35432	ENSMMUT00000009399,ENSMMUT00000028833
GO:BP	G1/S transition of mitotic cell cycle	GO:0000082	1	0	133	184	2	35432	ENSMMUT00000021524,ENSMMUT00000017100
GO:BP	regulation of cyclin-dependent protein serine/threonine kinase activity	GO:0000079	1	0	56	184	1	35432	ENSMMUT00000009399
GO:BP	DNA damage checkpoint signaling	GO:0000077	1	0	82	184	3	35432	ENSMMUT00000021524,ENSMMUT00000017100,ENSMMUT00000028833
GO:BP	spliceosomal snRNP assembly	GO:0000387	1	0	1411	184	1	35432	ENSMMUT00000051058
GO:BP	cell cycle checkpoint signaling	GO:0000075	1	0	127	184	4	35432	ENSMMUT00000020679,ENSMMUT00000021524,ENSMMUT00000017100,ENSMMUT00000028833
GO:BP	RNA splicing, via endonucleolytic cleavage and ligation	GO:0000394	1	0	11	184	1	35432	ENSMMUT00000092760
GO:BP	maturation of 5.8S rRNA	GO:0000460	1	0	20	184	1	35432	ENSMMUT00000021524
GO:BP	eye development	GO:0001654	1	0	283	184	6	35432	ENSMMUT00000013891,ENSMMUT00000028299,ENSMMUT00000093532,ENSMMUT00000027399,ENSMMUT00000009540,ENSMMUT00000017508
GO:BP	osteoblast differentiation	GO:0001649	1	0	149	184	2	35432	ENSMMUT00000009540,ENSMMUT00000098957
GO:BP	blood vessel development	GO:0001568	1	0	516	184	4	35432	ENSMMUT00000025433,ENSMMUT00000027399,ENSMMUT00000009540,ENSMMUT00000039308
GO:BP	regulation of cell growth	GO:0001558	1	0	233	184	3	35432	ENSMMUT00000046285,ENSMMUT00000014481,ENSMMUT00000058357
GO:BP	oocyte maturation	GO:0001556	1	0	20	184	1	35432	ENSMMUT00000020679
GO:BP	angiogenesis	GO:0001525	1	0	362	184	2	35432	ENSMMUT00000009540,ENSMMUT00000039308
GO:BP	retinoid metabolic process	GO:0001523	1	0	40	184	1	35432	ENSMMUT00000027399
GO:BP	regulation of neurotransmitter levels	GO:0001505	1	0	123	184	1	35432	ENSMMUT00000009540
GO:BP	ossification	GO:0001503	1	0	284	184	4	35432	ENSMMUT00000044572,ENSMMUT00000030079,ENSMMUT00000009540,ENSMMUT00000098957
GO:BP	skeletal system development	GO:0001501	1	0	396	184	5	35432	ENSMMUT00000002318,ENSMMUT00000044572,ENSMMUT00000003916,ENSMMUT00000080799,ENSMMUT00000017508
GO:BP	cell morphogenesis involved in differentiation	GO:0000904	1	0	477	184	5	35432	ENSMMUT00000046285,ENSMMUT00000021524,ENSMMUT00000058357,ENSMMUT00000105451,ENSMMUT00000080799
GO:BP	cell morphogenesis	GO:0000902	1	0	690	184	9	35432	ENSMMUT00000046285,ENSMMUT00000102240,ENSMMUT00000014481,ENSMMUT00000021524,ENSMMUT00000058357,ENSMMUT00000105451,ENSMMUT00000084996,ENSMMUT00000080799,ENSMMUT00000007129
GO:BP	sister chromatid segregation	GO:0000819	1	0	170	184	2	35432	ENSMMUT00000020679,ENSMMUT00000005007
GO:BP	DNA catabolic process, endonucleolytic	GO:0000737	1	0	16	184	1	35432	ENSMMUT00000089693
GO:BP	DNA synthesis involved in DNA repair	GO:0000731	1	0	28	184	1	35432	ENSMMUT00000055894
GO:BP	recombinational repair	GO:0000725	1	0	126	184	2	35432	ENSMMUT00000005007,ENSMMUT00000089693
GO:BP	double-strand break repair via homologous recombination	GO:0000724	1	0	124	184	2	35432	ENSMMUT00000005007,ENSMMUT00000089693
GO:BP	telomere maintenance	GO:0000723	1	0	115	184	2	35432	ENSMMUT00000021524,ENSMMUT00000005007
GO:BP	telomere maintenance via recombination	GO:0000722	1	0	11	184	1	35432	ENSMMUT00000005007
GO:BP	mRNA splicing, via spliceosome	GO:0000398	1	0	1875	184	7	35432	ENSMMUT00000073543,ENSMMUT00000053348,ENSMMUT00000033479,ENSMMUT00000051058,ENSMMUT00000023167,ENSMMUT00000052209,ENSMMUT00000050407
GO:BP	urogenital system development	GO:0001655	1	0	264	184	6	35432	ENSMMUT00000025433,ENSMMUT00000023889,ENSMMUT00000027399,ENSMMUT00000002318,ENSMMUT00000009540,ENSMMUT00000017508
GO:BP	mitotic sister chromatid segregation	GO:0000070	1	0	142	184	2	35432	ENSMMUT00000020679,ENSMMUT00000005007
GO:BP	transition metal ion transport	GO:0000041	1	0	76	184	1	35432	ENSMMUT00000105451
GO:BP	autophagosome assembly	GO:0000045	1	0	78	184	2	35432	ENSMMUT00000083931,ENSMMUT00000087476
GO:BP	ribosomal small subunit assembly	GO:0000028	1	0	8	184	1	35432	ENSMMUT00000021524
GO:BP	regulation of DNA recombination	GO:0000018	1	0	104	184	2	35432	ENSMMUT00000089965,ENSMMUT00000089693
GO:BP	reproduction	GO:0000003	1	0	853	184	9	35432	ENSMMUT00000020679,ENSMMUT00000014481,ENSMMUT00000002318,ENSMMUT00000021524,ENSMMUT00000091927,ENSMMUT00000003025,ENSMMUT00000042146,ENSMMUT00000017508,ENSMMUT00000039308
GO:BP	metanephros development	GO:0001656	1	0	73	184	2	35432	ENSMMUT00000002318,ENSMMUT00000009540
GO:BP	ureteric bud development	GO:0001657	1	0	79	184	2	35432	ENSMMUT00000002318,ENSMMUT00000017508
GO:BP	branching involved in ureteric bud morphogenesis	GO:0001658	1	0	48	184	1	35432	ENSMMUT00000002318
GO:BP	immune effector process	GO:0002252	1	0	417	184	2	35432	ENSMMUT00000089965,ENSMMUT00000017508
GO:BP	organ or tissue specific immune response	GO:0002251	1	0	26	184	1	35432	ENSMMUT00000026396
GO:BP	adaptive immune response	GO:0002250	1	0	231	184	1	35432	ENSMMUT00000089965
GO:BP	hematopoietic progenitor cell differentiation	GO:0002244	1	0	104	184	3	35432	ENSMMUT00000104766,ENSMMUT00000021524,ENSMMUT00000017508
GO:BP	response to molecule of bacterial origin	GO:0002237	1	0	183	184	2	35432	ENSMMUT00000109659,ENSMMUT00000017508
GO:BP	innate immune response in mucosa	GO:0002227	1	0	15	184	1	35432	ENSMMUT00000026396
GO:BP	toll-like receptor signaling pathway	GO:0002224	1	0	94	184	1	35432	ENSMMUT00000099267
GO:BP	pattern recognition receptor signaling pathway	GO:0002221	1	0	135	184	2	35432	ENSMMUT00000099267,ENSMMUT00000059465
GO:BP	activation of innate immune response	GO:0002218	1	0	36	184	1	35432	ENSMMUT00000021524
GO:BP	behavioral defense response	GO:0002209	1	0	30	184	1	35432	ENSMMUT00000080799
GO:BP	somatic diversification of immunoglobulins involved in immune response	GO:0002208	1	0	42	184	1	35432	ENSMMUT00000089965
GO:BP	somatic recombination of immunoglobulin genes involved in immune response	GO:0002204	1	0	42	184	1	35432	ENSMMUT00000089965
GO:BP	somatic diversification of immune receptors	GO:0002200	1	0	62	184	2	35432	ENSMMUT00000089965,ENSMMUT00000021524
GO:BP	retinoic acid biosynthetic process	GO:0002138	1	0	7	184	1	35432	ENSMMUT00000027399
GO:BP	negative regulation of receptor internalization	GO:0002091	1	0	12	184	1	35432	ENSMMUT00000075142
GO:BP	regulation of receptor internalization	GO:0002090	1	0	39	184	1	35432	ENSMMUT00000075142
GO:BP	regulation of oxidative phosphorylation	GO:0002082	1	0	12	184	1	35432	ENSMMUT00000044572
GO:BP	glandular epithelial cell development	GO:0002068	1	0	28	184	1	35432	ENSMMUT00000017508
GO:BP	glandular epithelial cell differentiation	GO:0002067	1	0	58	184	1	35432	ENSMMUT00000017508
GO:BP	activation of immune response	GO:0002253	1	0	219	184	2	35432	ENSMMUT00000086508,ENSMMUT00000021524
GO:BP	columnar/cuboidal epithelial cell development	GO:0002066	1	0	39	184	1	35432	ENSMMUT00000017508
GO:BP	myeloid cell homeostasis	GO:0002262	1	0	139	184	3	35432	ENSMMUT00000021524,ENSMMUT00000105451,ENSMMUT00000009540
GO:BP	myeloid leukocyte activation	GO:0002274	1	0	152	184	1	35432	ENSMMUT00000079922
GO:BP	production of molecular mediator of immune response	GO:0002440	1	0	161	184	2	35432	ENSMMUT00000089965,ENSMMUT00000021524
GO:BP	immune response-activating cell surface receptor signaling pathway	GO:0002429	1	0	154	184	1	35432	ENSMMUT00000086508
GO:BP	mucosal immune response	GO:0002385	1	0	24	184	1	35432	ENSMMUT00000026396
GO:BP	immunoglobulin production involved in immunoglobulin-mediated immune response	GO:0002381	1	0	45	184	1	35432	ENSMMUT00000089965
GO:BP	immunoglobulin production	GO:0002377	1	0	80	184	2	35432	ENSMMUT00000089965,ENSMMUT00000021524
GO:BP	immune system process	GO:0002376	1	0	1783	184	17	35432	ENSMMUT00000089965,ENSMMUT00000079922,ENSMMUT00000086508,ENSMMUT00000079641,ENSMMUT00000104766,ENSMMUT00000002318,ENSMMUT00000021524,ENSMMUT00000105451,ENSMMUT00000026396,ENSMMUT00000099267,ENSMMUT00000080799,ENSMMUT00000009540,ENSMMUT00000012029,ENSMMUT00000017508,ENSMMUT00000022016,ENSMMUT00000098957,ENSMMUT00000059465
GO:BP	leukocyte activation involved in immune response	GO:0002366	1	0	189	184	2	35432	ENSMMUT00000089965,ENSMMUT00000017508
GO:BP	T cell lineage commitment	GO:0002360	1	0	21	184	1	35432	ENSMMUT00000021524
GO:BP	pro-B cell differentiation	GO:0002328	1	0	10	184	2	35432	ENSMMUT00000104766,ENSMMUT00000021524
GO:BP	immature B cell differentiation	GO:0002327	1	0	12	184	2	35432	ENSMMUT00000104766,ENSMMUT00000021524
GO:BP	B cell lineage commitment	GO:0002326	1	0	4	184	1	35432	ENSMMUT00000021524
GO:BP	lymphoid progenitor cell differentiation	GO:0002320	1	0	18	184	2	35432	ENSMMUT00000104766,ENSMMUT00000021524
GO:BP	B cell activation involved in immune response	GO:0002312	1	0	69	184	1	35432	ENSMMUT00000089965
GO:BP	CD4-positive, alpha-beta T cell differentiation involved in immune response	GO:0002294	1	0	47	184	1	35432	ENSMMUT00000017508
GO:BP	alpha-beta T cell differentiation involved in immune response	GO:0002293	1	0	48	184	1	35432	ENSMMUT00000017508
GO:BP	T cell differentiation involved in immune response	GO:0002292	1	0	53	184	1	35432	ENSMMUT00000017508
GO:BP	alpha-beta T cell activation involved in immune response	GO:0002287	1	0	48	184	1	35432	ENSMMUT00000017508
GO:BP	T cell activation involved in immune response	GO:0002286	1	0	70	184	1	35432	ENSMMUT00000017508
GO:BP	lymphocyte activation involved in immune response	GO:0002285	1	0	139	184	2	35432	ENSMMUT00000089965,ENSMMUT00000017508
GO:BP	cell activation involved in immune response	GO:0002263	1	0	191	184	2	35432	ENSMMUT00000089965,ENSMMUT00000017508
GO:BP	columnar/cuboidal epithelial cell differentiation	GO:0002065	1	0	90	184	1	35432	ENSMMUT00000017508
GO:BP	epithelial cell development	GO:0002064	1	0	163	184	1	35432	ENSMMUT00000017508
GO:BP	chondrocyte differentiation	GO:0002062	1	0	95	184	1	35432	ENSMMUT00000003916
GO:BP	kidney development	GO:0001822	1	0	227	184	5	35432	ENSMMUT00000025433,ENSMMUT00000023889,ENSMMUT00000002318,ENSMMUT00000009540,ENSMMUT00000017508
GO:BP	positive regulation of cytokine production	GO:0001819	1	0	366	184	2	35432	ENSMMUT00000079922,ENSMMUT00000017508
GO:BP	negative regulation of cytokine production	GO:0001818	1	0	205	184	2	35432	ENSMMUT00000017508,ENSMMUT00000039263
GO:BP	regulation of cytokine production	GO:0001817	1	0	542	184	4	35432	ENSMMUT00000079922,ENSMMUT00000105492,ENSMMUT00000017508,ENSMMUT00000039263
GO:BP	cytokine production	GO:0001816	1	0	547	184	5	35432	ENSMMUT00000079922,ENSMMUT00000105492,ENSMMUT00000017508,ENSMMUT00000039308,ENSMMUT00000039263
GO:BP	B cell apoptotic process	GO:0001783	1	0	15	184	1	35432	ENSMMUT00000104766
GO:BP	leukocyte homeostasis	GO:0001776	1	0	72	184	1	35432	ENSMMUT00000009540
GO:BP	cell activation	GO:0001775	1	0	725	184	8	35432	ENSMMUT00000089965,ENSMMUT00000079922,ENSMMUT00000104766,ENSMMUT00000021524,ENSMMUT00000080799,ENSMMUT00000017508,ENSMMUT00000022016,ENSMMUT00000098957
GO:BP	neuron migration	GO:0001764	1	0	121	184	2	35432	ENSMMUT00000024443,ENSMMUT00000039308
GO:BP	morphogenesis of a branching structure	GO:0001763	1	0	175	184	2	35432	ENSMMUT00000023889,ENSMMUT00000002318
GO:BP	somitogenesis	GO:0001756	1	0	58	184	3	35432	ENSMMUT00000027399,ENSMMUT00000021524,ENSMMUT00000080799
GO:BP	neural crest cell migration	GO:0001755	1	0	36	184	1	35432	ENSMMUT00000046285
GO:BP	eye photoreceptor cell differentiation	GO:0001754	1	0	36	184	2	35432	ENSMMUT00000028299,ENSMMUT00000093532
GO:BP	morphogenesis of a polarized epithelium	GO:0001738	1	0	64	184	1	35432	ENSMMUT00000023889
GO:BP	establishment of planar polarity	GO:0001736	1	0	45	184	1	35432	ENSMMUT00000023889
GO:BP	long-chain fatty acid metabolic process	GO:0001676	1	0	50	184	1	35432	ENSMMUT00000027784
GO:BP	ameboidal-type cell migration	GO:0001667	1	0	326	184	2	35432	ENSMMUT00000046285,ENSMMUT00000009540
GO:BP	response to hypoxia	GO:0001666	1	0	144	184	5	35432	ENSMMUT00000105451,ENSMMUT00000080799,ENSMMUT00000042146,ENSMMUT00000009540,ENSMMUT00000004113
GO:BP	temperature homeostasis	GO:0001659	1	0	115	184	2	35432	ENSMMUT00000076307,ENSMMUT00000044572
GO:BP	mesonephros development	GO:0001823	1	0	84	184	2	35432	ENSMMUT00000002318,ENSMMUT00000017508
GO:BP	release of cytochrome c from mitochondria	GO:0001836	1	0	38	184	2	35432	ENSMMUT00000103028,ENSMMUT00000109659
GO:BP	embryonic epithelial tube formation	GO:0001838	1	0	109	184	2	35432	ENSMMUT00000002318,ENSMMUT00000017508
GO:BP	neural tube formation	GO:0001841	1	0	89	184	1	35432	ENSMMUT00000017508
GO:BP	morphogenesis of an epithelium	GO:0002009	1	0	411	184	4	35432	ENSMMUT00000023889,ENSMMUT00000027399,ENSMMUT00000002318,ENSMMUT00000017508
GO:BP	thigmotaxis	GO:0001966	1	0	1	184	1	35432	ENSMMUT00000080799
GO:BP	positive regulation of cytokine-mediated signaling pathway	GO:0001961	1	0	42	184	1	35432	ENSMMUT00000059465
GO:BP	regulation of cytokine-mediated signaling pathway	GO:0001959	1	0	108	184	1	35432	ENSMMUT00000059465
GO:BP	negative regulation of cell-matrix adhesion	GO:0001953	1	0	25	184	1	35432	ENSMMUT00000009540
GO:BP	regulation of cell-matrix adhesion	GO:0001952	1	0	83	184	1	35432	ENSMMUT00000009540
GO:BP	vasculature development	GO:0001944	1	0	540	184	4	35432	ENSMMUT00000025433,ENSMMUT00000027399,ENSMMUT00000009540,ENSMMUT00000039308
GO:BP	hair follicle development	GO:0001942	1	0	74	184	3	35432	ENSMMUT00000013891,ENSMMUT00000009540,ENSMMUT00000039263
GO:BP	postsynaptic membrane organization	GO:0001941	1	0	23	184	1	35432	ENSMMUT00000013280
GO:BP	lymphocyte mediated immunity	GO:0002449	1	0	190	184	1	35432	ENSMMUT00000089965
GO:BP	positive regulation of endothelial cell proliferation	GO:0001938	1	0	65	184	1	35432	ENSMMUT00000009540
GO:BP	regulation of endothelial cell proliferation	GO:0001936	1	0	102	184	2	35432	ENSMMUT00000027399,ENSMMUT00000009540
GO:BP	endothelial cell proliferation	GO:0001935	1	0	114	184	2	35432	ENSMMUT00000027399,ENSMMUT00000009540
GO:BP	positive regulation of protein phosphorylation	GO:0001934	1	0	494	184	3	35432	ENSMMUT00000104766,ENSMMUT00000089693,ENSMMUT00000009399
GO:BP	negative regulation of protein phosphorylation	GO:0001933	1	0	239	184	2	35432	ENSMMUT00000021524,ENSMMUT00000009540
GO:BP	regulation of protein phosphorylation	GO:0001932	1	0	757	184	5	35432	ENSMMUT00000104766,ENSMMUT00000021524,ENSMMUT00000089693,ENSMMUT00000009399,ENSMMUT00000009540
GO:BP	retina homeostasis	GO:0001895	1	0	40	184	1	35432	ENSMMUT00000039263
GO:BP	tissue homeostasis	GO:0001894	1	0	183	184	3	35432	ENSMMUT00000017100,ENSMMUT00000009540,ENSMMUT00000039263
GO:BP	liver development	GO:0001889	1	0	71	184	1	35432	ENSMMUT00000009540
GO:BP	neural tube closure	GO:0001843	1	0	76	184	1	35432	ENSMMUT00000017508
GO:BP	negative regulation of endothelial cell proliferation	GO:0001937	1	0	36	184	1	35432	ENSMMUT00000009540
GO:BP	glutamine transport	GO:0006868	1	0	6	184	1	35432	ENSMMUT00000014461
GO:BP	lipid transport	GO:0006869	1	0	275	184	3	35432	ENSMMUT00000103028,ENSMMUT00000079198,ENSMMUT00000109659
GO:BP	cellular ion homeostasis	GO:0006873	1	0	337	184	6	35432	ENSMMUT00000011414,ENSMMUT00000023889,ENSMMUT00000105451,ENSMMUT00000043578,ENSMMUT00000085311,ENSMMUT00000004113
GO:BP	regulation of signaling receptor activity	GO:0010469	1	0	106	184	1	35432	ENSMMUT00000013891
GO:BP	gene expression	GO:0010467	1	0	8105	184	53	35432	ENSMMUT00000052237,ENSMMUT00000013891,ENSMMUT00000014461,ENSMMUT00000089965,ENSMMUT00000079922,ENSMMUT00000053587,ENSMMUT00000073543,ENSMMUT00000110159,ENSMMUT00000105492,ENSMMUT00000104766,ENSMMUT00000013653,ENSMMUT00000023889,ENSMMUT00000007837,ENSMMUT00000109210,ENSMMUT00000027399,ENSMMUT00000002318,ENSMMUT00000021524,ENSMMUT00000038746,ENSMMUT00000086713,ENSMMUT00000053348,ENSMMUT00000033479,…
GO:BP	negative regulation of peptidase activity	GO:0010466	1	0	119	184	2	35432	ENSMMUT00000104766,ENSMMUT00000103028
GO:BP	response to acidic pH	GO:0010447	1	0	20	184	1	35432	ENSMMUT00000014461
GO:BP	response to gamma radiation	GO:0010332	1	0	37	184	2	35432	ENSMMUT00000021524,ENSMMUT00000091575
GO:BP	endomembrane system organization	GO:0010256	1	0	369	184	1	35432	ENSMMUT00000109659
GO:BP	response to organonitrogen compound	GO:0010243	1	0	554	184	3	35432	ENSMMUT00000093532,ENSMMUT00000021524,ENSMMUT00000004113
GO:BP	response to ionizing radiation	GO:0010212	1	0	104	184	3	35432	ENSMMUT00000100035,ENSMMUT00000021524,ENSMMUT00000091575
GO:BP	body morphogenesis	GO:0010171	1	0	40	184	1	35432	ENSMMUT00000080799
GO:BP	response to iron ion	GO:0010039	1	0	14	184	1	35432	ENSMMUT00000105451
GO:BP	response to metal ion	GO:0010038	1	0	165	184	3	35432	ENSMMUT00000013280,ENSMMUT00000105451,ENSMMUT00000010218
GO:BP	response to inorganic substance	GO:0010035	1	0	273	184	3	35432	ENSMMUT00000013280,ENSMMUT00000105451,ENSMMUT00000010218
GO:BP	response to organic substance	GO:0010033	1	0	1902	184	13	35432	ENSMMUT00000013891,ENSMMUT00000028300,ENSMMUT00000093532,ENSMMUT00000027399,ENSMMUT00000021524,ENSMMUT00000022472,ENSMMUT00000028625,ENSMMUT00000003916,ENSMMUT00000080799,ENSMMUT00000109659,ENSMMUT00000017508,ENSMMUT00000059465,ENSMMUT00000004113
GO:BP	glial cell differentiation	GO:0010001	1	0	153	184	3	35432	ENSMMUT00000013891,ENSMMUT00000007129,ENSMMUT00000009540
GO:BP	oocyte differentiation	GO:0009994	1	0	38	184	1	35432	ENSMMUT00000020679
GO:BP	response to extracellular stimulus	GO:0009991	1	0	241	184	3	35432	ENSMMUT00000014461,ENSMMUT00000104766,ENSMMUT00000087476
GO:BP	negative regulation of signal transduction	GO:0009968	1	0	927	184	11	35432	ENSMMUT00000013891,ENSMMUT00000086508,ENSMMUT00000104766,ENSMMUT00000023889,ENSMMUT00000108455,ENSMMUT00000103028,ENSMMUT00000044572,ENSMMUT00000099267,ENSMMUT00000030079,ENSMMUT00000009540,ENSMMUT00000022016
GO:BP	positive regulation of signal transduction	GO:0009967	1	0	1094	184	8	35432	ENSMMUT00000089693,ENSMMUT00000080799,ENSMMUT00000009540,ENSMMUT00000082012,ENSMMUT00000039308,ENSMMUT00000039263,ENSMMUT00000085311,ENSMMUT00000059465
GO:BP	regulation of signal transduction	GO:0009966	1	0	2118	184	22	35432	ENSMMUT00000025037,ENSMMUT00000013891,ENSMMUT00000086508,ENSMMUT00000102240,ENSMMUT00000104766,ENSMMUT00000023889,ENSMMUT00000089693,ENSMMUT00000009399,ENSMMUT00000108455,ENSMMUT00000103028,ENSMMUT00000044572,ENSMMUT00000075142,ENSMMUT00000099267,ENSMMUT00000080799,ENSMMUT00000030079,ENSMMUT00000009540,ENSMMUT00000082012,ENSMMUT00000039308,ENSMMUT00000022016,ENSMMUT00000039263,ENSMMUT00000085311,…
GO:BP	proteasomal protein catabolic process	GO:0010498	1	0	355	184	4	35432	ENSMMUT00000100035,ENSMMUT00000105492,ENSMMUT00000090617,ENSMMUT00000091575
GO:BP	proximal/distal pattern formation	GO:0009954	1	0	32	184	1	35432	ENSMMUT00000027399
GO:BP	regulation of autophagy	GO:0010506	1	0	210	184	2	35432	ENSMMUT00000009399,ENSMMUT00000087476
GO:BP	regulation of macromolecule biosynthetic process	GO:0010556	1	0	2948	184	29	35432	ENSMMUT00000013891,ENSMMUT00000014461,ENSMMUT00000079922,ENSMMUT00000110159,ENSMMUT00000104766,ENSMMUT00000013653,ENSMMUT00000023889,ENSMMUT00000007837,ENSMMUT00000109210,ENSMMUT00000002318,ENSMMUT00000021524,ENSMMUT00000038746,ENSMMUT00000086713,ENSMMUT00000103028,ENSMMUT00000017100,ENSMMUT00000022472,ENSMMUT00000003916,ENSMMUT00000109597,ENSMMUT00000003883,ENSMMUT00000082562,ENSMMUT00000080799,…
GO:BP	regulation of epithelial cell migration	GO:0010632	1	0	174	184	1	35432	ENSMMUT00000009540
GO:BP	epithelial cell migration	GO:0010631	1	0	234	184	1	35432	ENSMMUT00000009540
GO:BP	negative regulation of gene expression	GO:0010629	1	0	1127	184	9	35432	ENSMMUT00000013891,ENSMMUT00000013653,ENSMMUT00000023167,ENSMMUT00000017100,ENSMMUT00000092760,ENSMMUT00000042146,ENSMMUT00000017508,ENSMMUT00000039263,ENSMMUT00000059465
GO:BP	positive regulation of gene expression	GO:0010628	1	0	852	184	7	35432	ENSMMUT00000089965,ENSMMUT00000079922,ENSMMUT00000027399,ENSMMUT00000021524,ENSMMUT00000080799,ENSMMUT00000017508,ENSMMUT00000039263
GO:BP	negative regulation of Schwann cell proliferation	GO:0010626	1	0	3	184	1	35432	ENSMMUT00000009540
GO:BP	regulation of Schwann cell proliferation	GO:0010624	1	0	4	184	1	35432	ENSMMUT00000009540
GO:BP	programmed cell death involved in cell development	GO:0010623	1	0	20	184	1	35432	ENSMMUT00000021524
GO:BP	post-transcriptional regulation of gene expression	GO:0010608	1	0	743	184	6	35432	ENSMMUT00000013653,ENSMMUT00000021524,ENSMMUT00000017100,ENSMMUT00000092760,ENSMMUT00000042146,ENSMMUT00000059465
GO:BP	negative regulation of macromolecule metabolic process	GO:0010605	1	0	2364	184	21	35432	ENSMMUT00000013891,ENSMMUT00000104766,ENSMMUT00000013653,ENSMMUT00000007837,ENSMMUT00000080682,ENSMMUT00000002318,ENSMMUT00000021524,ENSMMUT00000089693,ENSMMUT00000103028,ENSMMUT00000023167,ENSMMUT00000017100,ENSMMUT00000092760,ENSMMUT00000095478,ENSMMUT00000080799,ENSMMUT00000042146,ENSMMUT00000009540,ENSMMUT00000017508,ENSMMUT00000091575,ENSMMUT00000098957,ENSMMUT00000039263,ENSMMUT00000059465
GO:BP	positive regulation of macromolecule metabolic process	GO:0010604	1	0	2575	184	26	35432	ENSMMUT00000100035,ENSMMUT00000013891,ENSMMUT00000014461,ENSMMUT00000089965,ENSMMUT00000079922,ENSMMUT00000110159,ENSMMUT00000104766,ENSMMUT00000027399,ENSMMUT00000002318,ENSMMUT00000021524,ENSMMUT00000089693,ENSMMUT00000009399,ENSMMUT00000058357,ENSMMUT00000103028,ENSMMUT00000017100,ENSMMUT00000022472,ENSMMUT00000003883,ENSMMUT00000082562,ENSMMUT00000099267,ENSMMUT00000080799,ENSMMUT00000028833,…
GO:BP	regulation of endothelial cell migration	GO:0010594	1	0	131	184	1	35432	ENSMMUT00000009540
GO:BP	miRNA metabolic process	GO:0010586	1	0	69	184	1	35432	ENSMMUT00000017508
GO:BP	vascular endothelial growth factor production	GO:0010573	1	0	30	184	1	35432	ENSMMUT00000039308
GO:BP	regulation of double-strand break repair via homologous recombination	GO:0010569	1	0	66	184	1	35432	ENSMMUT00000089693
GO:BP	regulation of cell cycle process	GO:0010564	1	0	498	184	8	35432	ENSMMUT00000020679,ENSMMUT00000023889,ENSMMUT00000007645,ENSMMUT00000021524,ENSMMUT00000005007,ENSMMUT00000032729,ENSMMUT00000017100,ENSMMUT00000028833
GO:BP	negative regulation of phosphorus metabolic process	GO:0010563	1	0	313	184	3	35432	ENSMMUT00000021524,ENSMMUT00000044572,ENSMMUT00000009540
GO:BP	positive regulation of phosphorus metabolic process	GO:0010562	1	0	587	184	3	35432	ENSMMUT00000104766,ENSMMUT00000089693,ENSMMUT00000009399
GO:BP	negative regulation of macromolecule biosynthetic process	GO:0010558	1	0	1068	184	10	35432	ENSMMUT00000013891,ENSMMUT00000104766,ENSMMUT00000013653,ENSMMUT00000007837,ENSMMUT00000002318,ENSMMUT00000017100,ENSMMUT00000080799,ENSMMUT00000017508,ENSMMUT00000098957,ENSMMUT00000059465
GO:BP	positive regulation of macromolecule biosynthetic process	GO:0010557	1	0	1388	184	14	35432	ENSMMUT00000013891,ENSMMUT00000014461,ENSMMUT00000110159,ENSMMUT00000002318,ENSMMUT00000021524,ENSMMUT00000103028,ENSMMUT00000022472,ENSMMUT00000003883,ENSMMUT00000082562,ENSMMUT00000080799,ENSMMUT00000028833,ENSMMUT00000017508,ENSMMUT00000092272,ENSMMUT00000098957
GO:BP	positive regulation of autophagy	GO:0010508	1	0	104	184	1	35432	ENSMMUT00000009399
GO:BP	positive regulation of organelle organization	GO:0010638	1	0	377	184	3	35432	ENSMMUT00000005007,ENSMMUT00000001834,ENSMMUT00000007129
GO:BP	anterior/posterior pattern specification	GO:0009952	1	0	173	184	4	35432	ENSMMUT00000027399,ENSMMUT00000021524,ENSMMUT00000082562,ENSMMUT00000080799
GO:BP	positive regulation of catabolic process	GO:0009896	1	0	361	184	4	35432	ENSMMUT00000100035,ENSMMUT00000009399,ENSMMUT00000017100,ENSMMUT00000044572
GO:BP	detection of light stimulus	GO:0009583	1	0	37	184	1	35432	ENSMMUT00000028299
GO:BP	detection of abiotic stimulus	GO:0009582	1	0	77	184	1	35432	ENSMMUT00000028299
GO:BP	detection of external stimulus	GO:0009581	1	0	78	184	1	35432	ENSMMUT00000028299
GO:BP	fertilization	GO:0009566	1	0	126	184	1	35432	ENSMMUT00000014481
GO:BP	RNA modification	GO:0009451	1	0	132	184	1	35432	ENSMMUT00000042146
GO:BP	response to light stimulus	GO:0009416	1	0	207	184	5	35432	ENSMMUT00000028299,ENSMMUT00000103028,ENSMMUT00000055894,ENSMMUT00000080799,ENSMMUT00000009540
GO:BP	response to UV	GO:0009411	1	0	114	184	3	35432	ENSMMUT00000103028,ENSMMUT00000055894,ENSMMUT00000080799
GO:BP	response to xenobiotic stimulus	GO:0009410	1	0	135	184	1	35432	ENSMMUT00000027784
GO:BP	response to heat	GO:0009408	1	0	59	184	1	35432	ENSMMUT00000009540
GO:BP	oligosaccharide metabolic process	GO:0009311	1	0	29	184	1	35432	ENSMMUT00000003881
GO:BP	protein secretion	GO:0009306	1	0	219	184	2	35432	ENSMMUT00000079922,ENSMMUT00000079641
GO:BP	mRNA transcription	GO:0009299	1	0	41	184	1	35432	ENSMMUT00000017508
GO:BP	response to pH	GO:0009268	1	0	29	184	1	35432	ENSMMUT00000014461
GO:BP	cellular response to starvation	GO:0009267	1	0	126	184	3	35432	ENSMMUT00000014461,ENSMMUT00000104766,ENSMMUT00000087476
GO:BP	response to temperature stimulus	GO:0009266	1	0	100	184	1	35432	ENSMMUT00000009540
GO:BP	ribonucleotide biosynthetic process	GO:0009260	1	0	130	184	2	35432	ENSMMUT00000066281,ENSMMUT00000022821
GO:BP	ribonucleotide metabolic process	GO:0009259	1	0	292	184	4	35432	ENSMMUT00000066281,ENSMMUT00000022821,ENSMMUT00000044572,ENSMMUT00000080799
GO:BP	cobalamin metabolic process	GO:0009235	1	0	10	184	1	35432	ENSMMUT00000044422
GO:BP	purine ribonucleoside triphosphate biosynthetic process	GO:0009206	1	0	51	184	1	35432	ENSMMUT00000022821
GO:BP	detection of visible light	GO:0009584	1	0	25	184	1	35432	ENSMMUT00000028299
GO:BP	epidermal cell differentiation	GO:0009913	1	0	152	184	2	35432	ENSMMUT00000013891,ENSMMUT00000039263
GO:BP	response to external stimulus	GO:0009605	1	0	1734	184	14	35432	ENSMMUT00000046814,ENSMMUT00000046285,ENSMMUT00000028299,ENSMMUT00000014461,ENSMMUT00000105492,ENSMMUT00000104766,ENSMMUT00000021524,ENSMMUT00000024443,ENSMMUT00000026396,ENSMMUT00000087476,ENSMMUT00000030079,ENSMMUT00000109659,ENSMMUT00000017508,ENSMMUT00000059465
GO:BP	response to wounding	GO:0009611	1	0	320	184	2	35432	ENSMMUT00000030079,ENSMMUT00000009540
GO:BP	negative regulation of catabolic process	GO:0009895	1	0	236	184	2	35432	ENSMMUT00000044572,ENSMMUT00000091575
GO:BP	regulation of catabolic process	GO:0009894	1	0	681	184	9	35432	ENSMMUT00000100035,ENSMMUT00000009399,ENSMMUT00000017100,ENSMMUT00000044572,ENSMMUT00000080799,ENSMMUT00000087476,ENSMMUT00000028833,ENSMMUT00000042146,ENSMMUT00000091575
GO:BP	positive regulation of metabolic process	GO:0009893	1	0	2769	184	27	35432	ENSMMUT00000100035,ENSMMUT00000013891,ENSMMUT00000014461,ENSMMUT00000089965,ENSMMUT00000079922,ENSMMUT00000110159,ENSMMUT00000104766,ENSMMUT00000027399,ENSMMUT00000002318,ENSMMUT00000021524,ENSMMUT00000089693,ENSMMUT00000009399,ENSMMUT00000058357,ENSMMUT00000103028,ENSMMUT00000017100,ENSMMUT00000044572,ENSMMUT00000022472,ENSMMUT00000003883,ENSMMUT00000082562,ENSMMUT00000099267,ENSMMUT00000080799,…
GO:BP	negative regulation of metabolic process	GO:0009892	1	0	2511	184	23	35432	ENSMMUT00000013891,ENSMMUT00000104766,ENSMMUT00000013653,ENSMMUT00000007837,ENSMMUT00000080682,ENSMMUT00000002318,ENSMMUT00000021524,ENSMMUT00000089693,ENSMMUT00000103028,ENSMMUT00000023167,ENSMMUT00000076307,ENSMMUT00000017100,ENSMMUT00000044572,ENSMMUT00000092760,ENSMMUT00000095478,ENSMMUT00000080799,ENSMMUT00000042146,ENSMMUT00000009540,ENSMMUT00000017508,ENSMMUT00000091575,ENSMMUT00000098957,…
GO:BP	positive regulation of biosynthetic process	GO:0009891	1	0	1477	184	15	35432	ENSMMUT00000013891,ENSMMUT00000014461,ENSMMUT00000110159,ENSMMUT00000002318,ENSMMUT00000021524,ENSMMUT00000103028,ENSMMUT00000022472,ENSMMUT00000003883,ENSMMUT00000082562,ENSMMUT00000080799,ENSMMUT00000028833,ENSMMUT00000017508,ENSMMUT00000092272,ENSMMUT00000098957,ENSMMUT00000039263
GO:BP	negative regulation of biosynthetic process	GO:0009890	1	0	1125	184	10	35432	ENSMMUT00000013891,ENSMMUT00000104766,ENSMMUT00000013653,ENSMMUT00000007837,ENSMMUT00000002318,ENSMMUT00000017100,ENSMMUT00000080799,ENSMMUT00000017508,ENSMMUT00000098957,ENSMMUT00000059465
GO:BP	regulation of biosynthetic process	GO:0009889	1	0	3096	184	30	35432	ENSMMUT00000013891,ENSMMUT00000014461,ENSMMUT00000079922,ENSMMUT00000110159,ENSMMUT00000104766,ENSMMUT00000013653,ENSMMUT00000023889,ENSMMUT00000007837,ENSMMUT00000109210,ENSMMUT00000002318,ENSMMUT00000021524,ENSMMUT00000038746,ENSMMUT00000086713,ENSMMUT00000103028,ENSMMUT00000017100,ENSMMUT00000022472,ENSMMUT00000003916,ENSMMUT00000109597,ENSMMUT00000003883,ENSMMUT00000082562,ENSMMUT00000080799,…
GO:BP	tissue development	GO:0009888	1	0	1402	184	12	35432	ENSMMUT00000013891,ENSMMUT00000046285,ENSMMUT00000023889,ENSMMUT00000027399,ENSMMUT00000002318,ENSMMUT00000021524,ENSMMUT00000044572,ENSMMUT00000003916,ENSMMUT00000080799,ENSMMUT00000009540,ENSMMUT00000017508,ENSMMUT00000039263
GO:BP	embryonic pattern specification	GO:0009880	1	0	49	184	1	35432	ENSMMUT00000046285
GO:BP	determination of bilateral symmetry	GO:0009855	1	0	102	184	2	35432	ENSMMUT00000027399,ENSMMUT00000048118
GO:BP	specification of symmetry	GO:0009799	1	0	103	184	2	35432	ENSMMUT00000027399,ENSMMUT00000048118
GO:BP	embryo development ending in birth or egg hatching	GO:0009792	1	0	552	184	6	35432	ENSMMUT00000027399,ENSMMUT00000002318,ENSMMUT00000021524,ENSMMUT00000080799,ENSMMUT00000009540,ENSMMUT00000017508
GO:BP	post-embryonic development	GO:0009791	1	0	81	184	1	35432	ENSMMUT00000017100
GO:BP	embryo development	GO:0009790	1	0	871	184	9	35432	ENSMMUT00000013891,ENSMMUT00000046285,ENSMMUT00000027399,ENSMMUT00000002318,ENSMMUT00000021524,ENSMMUT00000082562,ENSMMUT00000080799,ENSMMUT00000009540,ENSMMUT00000017508
GO:BP	hormone-mediated signaling pathway	GO:0009755	1	0	123	184	3	35432	ENSMMUT00000013891,ENSMMUT00000080799,ENSMMUT00000017508
GO:BP	response to hormone	GO:0009725	1	0	414	184	5	35432	ENSMMUT00000013891,ENSMMUT00000021524,ENSMMUT00000022472,ENSMMUT00000080799,ENSMMUT00000017508
GO:BP	response to endogenous stimulus	GO:0009719	1	0	947	184	9	35432	ENSMMUT00000013891,ENSMMUT00000093532,ENSMMUT00000021524,ENSMMUT00000089693,ENSMMUT00000022472,ENSMMUT00000003916,ENSMMUT00000080799,ENSMMUT00000017508,ENSMMUT00000004113
GO:BP	response to bacterium	GO:0009617	1	0	406	184	4	35432	ENSMMUT00000046814,ENSMMUT00000026396,ENSMMUT00000109659,ENSMMUT00000017508
GO:BP	response to virus	GO:0009615	1	0	266	184	2	35432	ENSMMUT00000105492,ENSMMUT00000059465
GO:BP	response to biotic stimulus	GO:0009607	1	0	907	184	8	35432	ENSMMUT00000046814,ENSMMUT00000105492,ENSMMUT00000021524,ENSMMUT00000089693,ENSMMUT00000026396,ENSMMUT00000109659,ENSMMUT00000017508,ENSMMUT00000059465
GO:BP	negative regulation of organelle organization	GO:0010639	1	0	259	184	3	35432	ENSMMUT00000020679,ENSMMUT00000108096,ENSMMUT00000103028
GO:BP	positive regulation of cell communication	GO:0010647	1	0	1210	184	8	35432	ENSMMUT00000089693,ENSMMUT00000080799,ENSMMUT00000009540,ENSMMUT00000082012,ENSMMUT00000039308,ENSMMUT00000039263,ENSMMUT00000085311,ENSMMUT00000059465
GO:BP	negative regulation of cell communication	GO:0010648	1	0	982	184	12	35432	ENSMMUT00000013891,ENSMMUT00000086508,ENSMMUT00000093532,ENSMMUT00000104766,ENSMMUT00000023889,ENSMMUT00000108455,ENSMMUT00000103028,ENSMMUT00000044572,ENSMMUT00000099267,ENSMMUT00000030079,ENSMMUT00000009540,ENSMMUT00000022016
GO:BP	striated muscle adaptation	GO:0014888	1	0	29	184	1	35432	ENSMMUT00000044572
GO:BP	transition between fast and slow fiber	GO:0014883	1	0	7	184	1	35432	ENSMMUT00000044572
GO:BP	response to muscle inactivity involved in regulation of muscle adaptation	GO:0014877	1	0	4	184	1	35432	ENSMMUT00000044572
GO:BP	response to stimulus involved in regulation of muscle adaptation	GO:0014874	1	0	7	184	1	35432	ENSMMUT00000044572
GO:BP	response to muscle inactivity	GO:0014870	1	0	4	184	1	35432	ENSMMUT00000044572
GO:BP	regulation of skeletal muscle contraction by chemo-mechanical energy conversion	GO:0014862	1	0	3	184	1	35432	ENSMMUT00000044572
GO:BP	response to inactivity	GO:0014854	1	0	4	184	1	35432	ENSMMUT00000044572
GO:BP	regulation of skeletal muscle contraction	GO:0014819	1	0	11	184	1	35432	ENSMMUT00000044572
GO:BP	skeletal muscle satellite cell differentiation	GO:0014816	1	0	6	184	1	35432	ENSMMUT00000002318
GO:BP	muscle cell migration	GO:0014812	1	0	52	184	2	35432	ENSMMUT00000002318,ENSMMUT00000009540
GO:BP	regulation of skeletal muscle adaptation	GO:0014733	1	0	10	184	1	35432	ENSMMUT00000044572
GO:BP	skeletal muscle atrophy	GO:0014732	1	0	1	184	1	35432	ENSMMUT00000044572
GO:BP	regulation of the force of skeletal muscle contraction	GO:0014728	1	0	3	184	1	35432	ENSMMUT00000044572
GO:BP	regulation of twitch skeletal muscle contraction	GO:0014724	1	0	3	184	1	35432	ENSMMUT00000044572
GO:BP	twitch skeletal muscle contraction	GO:0014721	1	0	4	184	1	35432	ENSMMUT00000044572
GO:BP	striated muscle tissue development	GO:0014706	1	0	148	184	3	35432	ENSMMUT00000027399,ENSMMUT00000003916,ENSMMUT00000017508
GO:BP	response to purine-containing compound	GO:0014074	1	0	67	184	2	35432	ENSMMUT00000093532,ENSMMUT00000004113
GO:BP	response to organic cyclic compound	GO:0014070	1	0	423	184	6	35432	ENSMMUT00000013891,ENSMMUT00000093532,ENSMMUT00000022472,ENSMMUT00000028625,ENSMMUT00000080799,ENSMMUT00000004113
GO:BP	phosphatidylinositol 3-kinase signaling	GO:0014065	1	0	99	184	1	35432	ENSMMUT00000009540
GO:BP	muscle atrophy	GO:0014889	1	0	7	184	1	35432	ENSMMUT00000044572
GO:BP	gamma-aminobutyric acid secretion	GO:0014051	1	0	4	184	1	35432	ENSMMUT00000009540
GO:BP	striated muscle atrophy	GO:0014891	1	0	3	184	1	35432	ENSMMUT00000044572
GO:BP	myotube differentiation	GO:0014902	1	0	95	184	2	35432	ENSMMUT00000002318,ENSMMUT00000044572
GO:BP	neutral amino acid transport	GO:0015804	1	0	40	184	2	35432	ENSMMUT00000014461,ENSMMUT00000028625
GO:BP	branched-chain amino acid transport	GO:0015803	1	0	11	184	1	35432	ENSMMUT00000028625
GO:BP	basic amino acid transport	GO:0015802	1	0	11	184	1	35432	ENSMMUT00000014461
GO:BP	aromatic amino acid transport	GO:0015801	1	0	12	184	2	35432	ENSMMUT00000014461,ENSMMUT00000028625
GO:BP	acidic amino acid transport	GO:0015800	1	0	28	184	2	35432	ENSMMUT00000010218,ENSMMUT00000009540
GO:BP	nucleotide-sugar transmembrane transport	GO:0015780	1	0	8	184	1	35432	ENSMMUT00000019977
GO:BP	organophosphate ester transport	GO:0015748	1	0	110	184	2	35432	ENSMMUT00000103028,ENSMMUT00000109659
GO:BP	C4-dicarboxylate transport	GO:0015740	1	0	16	184	1	35432	ENSMMUT00000010218
GO:BP	bile acid and bile salt transport	GO:0015721	1	0	14	184	1	35432	ENSMMUT00000079198
GO:BP	monocarboxylic acid transport	GO:0015718	1	0	73	184	1	35432	ENSMMUT00000079198
GO:BP	organic anion transport	GO:0015711	1	0	227	184	5	35432	ENSMMUT00000014461,ENSMMUT00000010218,ENSMMUT00000028625,ENSMMUT00000079198,ENSMMUT00000009540
GO:BP	lead ion transport	GO:0015692	1	0	1	184	1	35432	ENSMMUT00000105451
GO:BP	cadmium ion transport	GO:0015691	1	0	3	184	1	35432	ENSMMUT00000105451
GO:BP	nickel cation transport	GO:0015675	1	0	1	184	1	35432	ENSMMUT00000105451
GO:BP	protein transport	GO:0015031	1	0	1770	184	10	35432	ENSMMUT00000101109,ENSMMUT00000079922,ENSMMUT00000018114,ENSMMUT00000079641,ENSMMUT00000014481,ENSMMUT00000099623,ENSMMUT00000017006,ENSMMUT00000073831,ENSMMUT00000057191,ENSMMUT00000009540
GO:BP	negative regulation of smooth muscle cell migration	GO:0014912	1	0	16	184	1	35432	ENSMMUT00000009540
GO:BP	regulation of smooth muscle cell migration	GO:0014910	1	0	32	184	1	35432	ENSMMUT00000009540
GO:BP	smooth muscle cell migration	GO:0014909	1	0	40	184	1	35432	ENSMMUT00000009540
GO:BP	myotube cell development	GO:0014904	1	0	37	184	1	35432	ENSMMUT00000044572
GO:BP	response to denervation involved in regulation of muscle adaptation	GO:0014894	1	0	4	184	1	35432	ENSMMUT00000044572
GO:BP	glutamate secretion	GO:0014047	1	0	5	184	1	35432	ENSMMUT00000009540
GO:BP	Schwann cell development	GO:0014044	1	0	26	184	1	35432	ENSMMUT00000009540
GO:BP	Schwann cell differentiation	GO:0014037	1	0	31	184	1	35432	ENSMMUT00000009540
GO:BP	regulation of glucose metabolic process	GO:0010906	1	0	73	184	2	35432	ENSMMUT00000044572,ENSMMUT00000080799
GO:BP	lipid localization	GO:0010876	1	0	321	184	3	35432	ENSMMUT00000103028,ENSMMUT00000079198,ENSMMUT00000109659
GO:BP	positive regulation of keratinocyte proliferation	GO:0010838	1	0	10	184	1	35432	ENSMMUT00000039263
GO:BP	regulation of keratinocyte proliferation	GO:0010837	1	0	37	184	1	35432	ENSMMUT00000039263
GO:BP	regulation of myotube differentiation	GO:0010830	1	0	31	184	1	35432	ENSMMUT00000044572
GO:BP	regulation of centrosome duplication	GO:0010824	1	0	40	184	1	35432	ENSMMUT00000023889
GO:BP	negative regulation of mitochondrion organization	GO:0010823	1	0	32	184	1	35432	ENSMMUT00000103028
GO:BP	regulation of mitochondrion organization	GO:0010821	1	0	96	184	3	35432	ENSMMUT00000103028,ENSMMUT00000080799,ENSMMUT00000109659
GO:BP	regulation of hormone levels	GO:0010817	1	0	327	184	2	35432	ENSMMUT00000027399,ENSMMUT00000027784
GO:BP	negative regulation of cell-substrate adhesion	GO:0010812	1	0	43	184	1	35432	ENSMMUT00000009540
GO:BP	regulation of cell-substrate adhesion	GO:0010810	1	0	151	184	1	35432	ENSMMUT00000009540
GO:BP	positive regulation of cell morphogenesis involved in differentiation	GO:0010770	1	0	45	184	1	35432	ENSMMUT00000021524
GO:BP	regulation of cell morphogenesis involved in differentiation	GO:0010769	1	0	56	184	1	35432	ENSMMUT00000021524
GO:BP	macrophage derived foam cell differentiation	GO:0010742	1	0	23	184	1	35432	ENSMMUT00000080799
GO:BP	negative regulation of cell development	GO:0010721	1	0	107	184	3	35432	ENSMMUT00000046285,ENSMMUT00000058357,ENSMMUT00000009540
GO:BP	positive regulation of cell development	GO:0010720	1	0	184	184	3	35432	ENSMMUT00000013891,ENSMMUT00000021524,ENSMMUT00000044572
GO:BP	negative regulation of cellular carbohydrate metabolic process	GO:0010677	1	0	31	184	2	35432	ENSMMUT00000044572,ENSMMUT00000080799
GO:BP	positive regulation of cellular carbohydrate metabolic process	GO:0010676	1	0	33	184	1	35432	ENSMMUT00000044572
GO:BP	regulation of cellular carbohydrate metabolic process	GO:0010675	1	0	99	184	2	35432	ENSMMUT00000044572,ENSMMUT00000080799
GO:BP	positive regulation of glucose metabolic process	GO:0010907	1	0	26	184	1	35432	ENSMMUT00000044572
GO:BP	regulation of phosphatase activity	GO:0010921	1	0	62	184	1	35432	ENSMMUT00000093379
GO:BP	cellular component assembly involved in morphogenesis	GO:0010927	1	0	70	184	1	35432	ENSMMUT00000002318
GO:BP	regulation of cell death	GO:0010941	1	0	1091	184	11	35432	ENSMMUT00000013891,ENSMMUT00000110159,ENSMMUT00000104766,ENSMMUT00000023889,ENSMMUT00000027399,ENSMMUT00000002318,ENSMMUT00000021524,ENSMMUT00000089693,ENSMMUT00000103028,ENSMMUT00000109659,ENSMMUT00000009540
GO:BP	neural crest cell differentiation	GO:0014033	1	0	66	184	2	35432	ENSMMUT00000046285,ENSMMUT00000027399
GO:BP	neural crest cell development	GO:0014032	1	0	56	184	2	35432	ENSMMUT00000046285,ENSMMUT00000027399
GO:BP	primary neural tube formation	GO:0014020	1	0	81	184	1	35432	ENSMMUT00000017508
GO:BP	positive regulation of gliogenesis	GO:0014015	1	0	36	184	1	35432	ENSMMUT00000013891
GO:BP	negative regulation of gliogenesis	GO:0014014	1	0	23	184	1	35432	ENSMMUT00000009540
GO:BP	regulation of gliogenesis	GO:0014013	1	0	56	184	2	35432	ENSMMUT00000013891,ENSMMUT00000009540
GO:BP	Schwann cell proliferation	GO:0014010	1	0	4	184	1	35432	ENSMMUT00000009540
GO:BP	glial cell proliferation	GO:0014009	1	0	32	184	1	35432	ENSMMUT00000009540
GO:BP	oligodendrocyte development	GO:0014003	1	0	28	184	1	35432	ENSMMUT00000007129
GO:BP	purine ribonucleoside triphosphate metabolic process	GO:0009205	1	0	157	184	3	35432	ENSMMUT00000022821,ENSMMUT00000044572,ENSMMUT00000080799
GO:BP	astrocyte development	GO:0014002	1	0	21	184	1	35432	ENSMMUT00000009540
GO:BP	negative regulation of neuron projection development	GO:0010977	1	0	68	184	3	35432	ENSMMUT00000046285,ENSMMUT00000058357,ENSMMUT00000030079
GO:BP	positive regulation of neuron projection development	GO:0010976	1	0	72	184	1	35432	ENSMMUT00000080799
GO:BP	regulation of neuron projection development	GO:0010975	1	0	243	184	4	35432	ENSMMUT00000046285,ENSMMUT00000058357,ENSMMUT00000080799,ENSMMUT00000030079
GO:BP	regulation of mitotic sister chromatid separation	GO:0010965	1	0	55	184	2	35432	ENSMMUT00000020679,ENSMMUT00000005007
GO:BP	positive regulation of peptidase activity	GO:0010952	1	0	124	184	1	35432	ENSMMUT00000099267
GO:BP	negative regulation of endopeptidase activity	GO:0010951	1	0	110	184	2	35432	ENSMMUT00000104766,ENSMMUT00000103028
GO:BP	positive regulation of endopeptidase activity	GO:0010950	1	0	113	184	1	35432	ENSMMUT00000099267
GO:BP	negative regulation of cell cycle process	GO:0010948	1	0	201	184	4	35432	ENSMMUT00000020679,ENSMMUT00000021524,ENSMMUT00000017100,ENSMMUT00000028833
GO:BP	positive regulation of cell death	GO:0010942	1	0	376	184	5	35432	ENSMMUT00000104766,ENSMMUT00000027399,ENSMMUT00000021524,ENSMMUT00000089693,ENSMMUT00000009540
GO:BP	programmed cell death	GO:0012501	1	0	1241	184	16	35432	ENSMMUT00000013891,ENSMMUT00000083931,ENSMMUT00000110159,ENSMMUT00000104766,ENSMMUT00000023889,ENSMMUT00000027399,ENSMMUT00000002318,ENSMMUT00000021524,ENSMMUT00000089693,ENSMMUT00000103028,ENSMMUT00000099267,ENSMMUT00000080799,ENSMMUT00000030079,ENSMMUT00000028833,ENSMMUT00000109659,ENSMMUT00000009540
GO:BP	ribonucleoside triphosphate biosynthetic process	GO:0009201	1	0	55	184	1	35432	ENSMMUT00000022821
GO:BP	ribonucleoside triphosphate metabolic process	GO:0009199	1	0	162	184	3	35432	ENSMMUT00000022821,ENSMMUT00000044572,ENSMMUT00000080799
GO:BP	cyclic nucleotide biosynthetic process	GO:0009190	1	0	22	184	1	35432	ENSMMUT00000066281
GO:BP	establishment or maintenance of cell polarity	GO:0007163	1	0	153	184	1	35432	ENSMMUT00000023889
GO:BP	negative regulation of cell adhesion	GO:0007162	1	0	194	184	2	35432	ENSMMUT00000009540,ENSMMUT00000098957
GO:BP	cell-matrix adhesion	GO:0007160	1	0	158	184	2	35432	ENSMMUT00000044572,ENSMMUT00000009540
GO:BP	leukocyte cell-cell adhesion	GO:0007159	1	0	271	184	2	35432	ENSMMUT00000017508,ENSMMUT00000098957
GO:BP	homophilic cell adhesion via plasma membrane adhesion molecules	GO:0007156	1	0	90	184	3	35432	ENSMMUT00000040967,ENSMMUT00000007903,ENSMMUT00000039263
GO:BP	cell adhesion	GO:0007155	1	0	932	184	10	35432	ENSMMUT00000079922,ENSMMUT00000081221,ENSMMUT00000040967,ENSMMUT00000044572,ENSMMUT00000007903,ENSMMUT00000009540,ENSMMUT00000017508,ENSMMUT00000039308,ENSMMUT00000098957,ENSMMUT00000039263
GO:BP	female meiosis I	GO:0007144	1	0	10	184	1	35432	ENSMMUT00000020679
GO:BP	female meiotic nuclear division	GO:0007143	1	0	22	184	1	35432	ENSMMUT00000020679
GO:BP	male meiosis I	GO:0007141	1	0	17	184	1	35432	ENSMMUT00000020679
GO:BP	male meiotic nuclear division	GO:0007140	1	0	36	184	2	35432	ENSMMUT00000020679,ENSMMUT00000003025
GO:BP	reciprocal meiotic recombination	GO:0007131	1	0	26	184	1	35432	ENSMMUT00000020679
GO:BP	synaptonemal complex assembly	GO:0007130	1	0	19	184	1	35432	ENSMMUT00000020679
GO:BP	homologous chromosome pairing at meiosis	GO:0007129	1	0	43	184	1	35432	ENSMMUT00000020679
GO:BP	meiosis I	GO:0007127	1	0	82	184	2	35432	ENSMMUT00000020679,ENSMMUT00000003025
GO:BP	mitotic centrosome separation	GO:0007100	1	0	10	184	1	35432	ENSMMUT00000032729
GO:BP	centrosome cycle	GO:0007098	1	0	105	184	2	35432	ENSMMUT00000023889,ENSMMUT00000032729
GO:BP	mitotic spindle assembly checkpoint signaling	GO:0007094	1	0	34	184	1	35432	ENSMMUT00000020679
GO:BP	mitotic cell cycle checkpoint signaling	GO:0007093	1	0	96	184	4	35432	ENSMMUT00000020679,ENSMMUT00000021524,ENSMMUT00000017100,ENSMMUT00000028833
GO:BP	metaphase/anaphase transition of mitotic cell cycle	GO:0007091	1	0	55	184	2	35432	ENSMMUT00000020679,ENSMMUT00000005007
GO:BP	establishment of tissue polarity	GO:0007164	1	0	45	184	1	35432	ENSMMUT00000023889
GO:BP	regulation of mitotic nuclear division	GO:0007088	1	0	82	184	3	35432	ENSMMUT00000020679,ENSMMUT00000007645,ENSMMUT00000005007
GO:BP	cell surface receptor signaling pathway	GO:0007166	1	0	1890	184	17	35432	ENSMMUT00000046814,ENSMMUT00000013891,ENSMMUT00000046285,ENSMMUT00000086508,ENSMMUT00000009399,ENSMMUT00000024443,ENSMMUT00000091927,ENSMMUT00000017100,ENSMMUT00000022472,ENSMMUT00000075142,ENSMMUT00000080799,ENSMMUT00000030079,ENSMMUT00000009540,ENSMMUT00000039308,ENSMMUT00000022016,ENSMMUT00000039263,ENSMMUT00000059465
GO:BP	transmembrane receptor protein tyrosine kinase signaling pathway	GO:0007169	1	0	438	184	4	35432	ENSMMUT00000024443,ENSMMUT00000017100,ENSMMUT00000075142,ENSMMUT00000039263
GO:BP	germ cell development	GO:0007281	1	0	213	184	2	35432	ENSMMUT00000020679,ENSMMUT00000017508
GO:BP	gamete generation	GO:0007276	1	0	430	184	4	35432	ENSMMUT00000020679,ENSMMUT00000003025,ENSMMUT00000042146,ENSMMUT00000017508
GO:BP	ensheathment of neurons	GO:0007272	1	0	97	184	2	35432	ENSMMUT00000007129,ENSMMUT00000009540
GO:BP	neurotransmitter secretion	GO:0007269	1	0	86	184	1	35432	ENSMMUT00000009540
GO:BP	chemical synaptic transmission	GO:0007268	1	0	385	184	5	35432	ENSMMUT00000093532,ENSMMUT00000024443,ENSMMUT00000076307,ENSMMUT00000022472,ENSMMUT00000009540
GO:BP	cell-cell signaling	GO:0007267	1	0	974	184	10	35432	ENSMMUT00000013891,ENSMMUT00000028300,ENSMMUT00000093532,ENSMMUT00000009399,ENSMMUT00000024443,ENSMMUT00000076307,ENSMMUT00000022472,ENSMMUT00000030079,ENSMMUT00000009540,ENSMMUT00000039263
GO:BP	Rho protein signal transduction	GO:0007266	1	0	80	184	2	35432	ENSMMUT00000102240,ENSMMUT00000039308
GO:BP	Ras protein signal transduction	GO:0007265	1	0	223	184	4	35432	ENSMMUT00000102240,ENSMMUT00000108455,ENSMMUT00000009540,ENSMMUT00000039308
GO:BP	small GTPase mediated signal transduction	GO:0007264	1	0	318	184	5	35432	ENSMMUT00000102240,ENSMMUT00000104766,ENSMMUT00000108455,ENSMMUT00000009540,ENSMMUT00000039308
GO:BP	JNK cascade	GO:0007254	1	0	118	184	1	35432	ENSMMUT00000025037
GO:BP	I-kappaB kinase/NF-kappaB signaling	GO:0007249	1	0	187	184	1	35432	ENSMMUT00000013891
GO:BP	gamma-aminobutyric acid signaling pathway	GO:0007214	1	0	23	184	1	35432	ENSMMUT00000076307
GO:BP	G protein-coupled acetylcholine receptor signaling pathway	GO:0007213	1	0	9	184	1	35432	ENSMMUT00000028300
GO:BP	adenylate cyclase-inhibiting G protein-coupled receptor signaling pathway	GO:0007193	1	0	46	184	1	35432	ENSMMUT00000028300
GO:BP	adenylate cyclase-modulating G protein-coupled receptor signaling pathway	GO:0007188	1	0	137	184	2	35432	ENSMMUT00000028299,ENSMMUT00000028300
GO:BP	G protein-coupled receptor signaling pathway	GO:0007186	1	0	859	184	5	35432	ENSMMUT00000046814,ENSMMUT00000028299,ENSMMUT00000028300,ENSMMUT00000039308,ENSMMUT00000022016
GO:BP	transforming growth factor beta receptor signaling pathway	GO:0007179	1	0	147	184	1	35432	ENSMMUT00000080799
GO:BP	transmembrane receptor protein serine/threonine kinase signaling pathway	GO:0007178	1	0	287	184	2	35432	ENSMMUT00000091927,ENSMMUT00000080799
GO:BP	epidermal growth factor receptor signaling pathway	GO:0007173	1	0	74	184	1	35432	ENSMMUT00000075142
GO:BP	enzyme-linked receptor protein signaling pathway	GO:0007167	1	0	703	184	6	35432	ENSMMUT00000024443,ENSMMUT00000091927,ENSMMUT00000017100,ENSMMUT00000075142,ENSMMUT00000080799,ENSMMUT00000039263
GO:BP	mitotic sister chromatid cohesion	GO:0007064	1	0	22	184	1	35432	ENSMMUT00000005007
GO:BP	regulation of sister chromatid cohesion	GO:0007063	1	0	18	184	1	35432	ENSMMUT00000005007
GO:BP	sister chromatid cohesion	GO:0007062	1	0	48	184	1	35432	ENSMMUT00000005007
GO:BP	striated muscle contraction	GO:0006941	1	0	109	184	1	35432	ENSMMUT00000044572
GO:BP	regulation of muscle contraction	GO:0006937	1	0	95	184	1	35432	ENSMMUT00000044572
GO:BP	muscle contraction	GO:0006936	1	0	194	184	1	35432	ENSMMUT00000044572
GO:BP	chemotaxis	GO:0006935	1	0	416	184	2	35432	ENSMMUT00000046285,ENSMMUT00000024443
GO:BP	apoptotic process	GO:0006915	1	0	1198	184	16	35432	ENSMMUT00000013891,ENSMMUT00000083931,ENSMMUT00000110159,ENSMMUT00000104766,ENSMMUT00000023889,ENSMMUT00000027399,ENSMMUT00000002318,ENSMMUT00000021524,ENSMMUT00000089693,ENSMMUT00000103028,ENSMMUT00000099267,ENSMMUT00000080799,ENSMMUT00000030079,ENSMMUT00000028833,ENSMMUT00000109659,ENSMMUT00000009540
GO:BP	autophagy	GO:0006914	1	0	357	184	4	35432	ENSMMUT00000083931,ENSMMUT00000009399,ENSMMUT00000074213,ENSMMUT00000087476
GO:BP	nucleocytoplasmic transport	GO:0006913	1	0	240	184	3	35432	ENSMMUT00000073543,ENSMMUT00000042146,ENSMMUT00000009540
GO:BP	phagocytosis	GO:0006909	1	0	161	184	3	35432	ENSMMUT00000083931,ENSMMUT00000102240,ENSMMUT00000017508
GO:BP	vesicle docking involved in exocytosis	GO:0006904	1	0	15	184	1	35432	ENSMMUT00000079641
GO:BP	vesicle targeting	GO:0006903	1	0	29	184	1	35432	ENSMMUT00000017006
GO:BP	receptor-mediated endocytosis	GO:0006898	1	0	163	184	2	35432	ENSMMUT00000001834,ENSMMUT00000075142
GO:BP	endocytosis	GO:0006897	1	0	359	184	3	35432	ENSMMUT00000001834,ENSMMUT00000082135,ENSMMUT00000075142
GO:BP	Golgi to plasma membrane transport	GO:0006893	1	0	36	184	1	35432	ENSMMUT00000017006
GO:BP	post-Golgi vesicle-mediated transport	GO:0006892	1	0	57	184	1	35432	ENSMMUT00000017006
GO:BP	exocytosis	GO:0006887	1	0	229	184	3	35432	ENSMMUT00000079641,ENSMMUT00000014481,ENSMMUT00000017006
GO:BP	intracellular protein transport	GO:0006886	1	0	1412	184	9	35432	ENSMMUT00000101109,ENSMMUT00000018114,ENSMMUT00000079641,ENSMMUT00000014481,ENSMMUT00000099623,ENSMMUT00000017006,ENSMMUT00000073831,ENSMMUT00000057191,ENSMMUT00000009540
GO:BP	cellular iron ion homeostasis	GO:0006879	1	0	56	184	1	35432	ENSMMUT00000105451
GO:BP	cellular metal ion homeostasis	GO:0006875	1	0	286	184	6	35432	ENSMMUT00000011414,ENSMMUT00000023889,ENSMMUT00000105451,ENSMMUT00000043578,ENSMMUT00000085311,ENSMMUT00000004113
GO:BP	cellular calcium ion homeostasis	GO:0006874	1	0	187	184	5	35432	ENSMMUT00000011414,ENSMMUT00000023889,ENSMMUT00000043578,ENSMMUT00000085311,ENSMMUT00000004113
GO:BP	regulation of striated muscle contraction	GO:0006942	1	0	57	184	1	35432	ENSMMUT00000044572
GO:BP	response to stress	GO:0006950	1	0	2613	184	24	35432	ENSMMUT00000025037,ENSMMUT00000014461,ENSMMUT00000089965,ENSMMUT00000105492,ENSMMUT00000020679,ENSMMUT00000104766,ENSMMUT00000021524,ENSMMUT00000005007,ENSMMUT00000089693,ENSMMUT00000105451,ENSMMUT00000103028,ENSMMUT00000017100,ENSMMUT00000026396,ENSMMUT00000095478,ENSMMUT00000055894,ENSMMUT00000080799,ENSMMUT00000087476,ENSMMUT00000030079,ENSMMUT00000028833,ENSMMUT00000042146,ENSMMUT00000009540,…
GO:BP	defense response	GO:0006952	1	0	1024	184	5	35432	ENSMMUT00000105492,ENSMMUT00000021524,ENSMMUT00000026396,ENSMMUT00000080799,ENSMMUT00000059465
GO:BP	immune response	GO:0006955	1	0	1052	184	8	35432	ENSMMUT00000089965,ENSMMUT00000079922,ENSMMUT00000086508,ENSMMUT00000021524,ENSMMUT00000026396,ENSMMUT00000099267,ENSMMUT00000017508,ENSMMUT00000059465
GO:BP	male meiosis chromosome segregation	GO:0007060	1	0	3	184	1	35432	ENSMMUT00000003025
GO:BP	chromosome segregation	GO:0007059	1	0	274	184	4	35432	ENSMMUT00000020679,ENSMMUT00000005007,ENSMMUT00000003025,ENSMMUT00000091575
GO:BP	mitotic spindle organization	GO:0007052	1	0	92	184	4	35432	ENSMMUT00000018114,ENSMMUT00000032729,ENSMMUT00000028833,ENSMMUT00000059465
GO:BP	spindle organization	GO:0007051	1	0	145	184	4	35432	ENSMMUT00000018114,ENSMMUT00000032729,ENSMMUT00000028833,ENSMMUT00000059465
GO:BP	cell cycle	GO:0007049	1	0	1141	184	15	35432	ENSMMUT00000018114,ENSMMUT00000020679,ENSMMUT00000023889,ENSMMUT00000007645,ENSMMUT00000021524,ENSMMUT00000005007,ENSMMUT00000009399,ENSMMUT00000032729,ENSMMUT00000017100,ENSMMUT00000003025,ENSMMUT00000003883,ENSMMUT00000028833,ENSMMUT00000001506,ENSMMUT00000017508,ENSMMUT00000059465
GO:BP	cell-substrate junction assembly	GO:0007044	1	0	60	184	1	35432	ENSMMUT00000044572
GO:BP	lysosomal transport	GO:0007041	1	0	91	184	1	35432	ENSMMUT00000074213
GO:BP	vacuolar transport	GO:0007034	1	0	108	184	1	35432	ENSMMUT00000074213
GO:BP	vacuole organization	GO:0007033	1	0	145	184	2	35432	ENSMMUT00000083931,ENSMMUT00000087476
GO:BP	spermatogenesis	GO:0007283	1	0	314	184	3	35432	ENSMMUT00000020679,ENSMMUT00000003025,ENSMMUT00000042146
GO:BP	microtubule-based movement	GO:0007018	1	0	294	184	1	35432	ENSMMUT00000032729
GO:BP	actin filament organization	GO:0007015	1	0	310	184	3	35432	ENSMMUT00000108096,ENSMMUT00000001834,ENSMMUT00000007129
GO:BP	cytoskeleton organization	GO:0007010	1	0	1032	184	12	35432	ENSMMUT00000053587,ENSMMUT00000018114,ENSMMUT00000023889,ENSMMUT00000007645,ENSMMUT00000002318,ENSMMUT00000032729,ENSMMUT00000108096,ENSMMUT00000001834,ENSMMUT00000028833,ENSMMUT00000007129,ENSMMUT00000009540,ENSMMUT00000059465
GO:BP	plasma membrane organization	GO:0007009	1	0	123	184	1	35432	ENSMMUT00000109659
GO:BP	mitochondrion organization	GO:0007005	1	0	359	184	4	35432	ENSMMUT00000083931,ENSMMUT00000103028,ENSMMUT00000080799,ENSMMUT00000109659
GO:BP	organelle organization	GO:0006996	1	0	2441	184	24	35432	ENSMMUT00000083931,ENSMMUT00000053587,ENSMMUT00000018114,ENSMMUT00000020679,ENSMMUT00000023889,ENSMMUT00000007645,ENSMMUT00000002318,ENSMMUT00000021524,ENSMMUT00000005007,ENSMMUT00000089693,ENSMMUT00000032729,ENSMMUT00000108096,ENSMMUT00000103028,ENSMMUT00000001834,ENSMMUT00000003025,ENSMMUT00000003883,ENSMMUT00000080799,ENSMMUT00000087476,ENSMMUT00000028833,ENSMMUT00000007129,ENSMMUT00000109659,…
GO:BP	positive regulation of transcription from RNA polymerase II promoter involved in unfolded protein response	GO:0006990	1	0	2	184	1	35432	ENSMMUT00000080799
GO:BP	response to unfolded protein	GO:0006986	1	0	74	184	1	35432	ENSMMUT00000080799
GO:BP	DNA damage induced protein phosphorylation	GO:0006975	1	0	5	184	1	35432	ENSMMUT00000028833
GO:BP	humoral immune response	GO:0006959	1	0	143	184	1	35432	ENSMMUT00000026396
GO:BP	microtubule-based process	GO:0007017	1	0	682	184	6	35432	ENSMMUT00000018114,ENSMMUT00000023889,ENSMMUT00000007645,ENSMMUT00000032729,ENSMMUT00000028833,ENSMMUT00000059465
GO:BP	spermatid development	GO:0007286	1	0	134	184	1	35432	ENSMMUT00000020679
GO:BP	single fertilization	GO:0007338	1	0	95	184	1	35432	ENSMMUT00000014481
GO:BP	carbohydrate transport	GO:0008643	1	0	103	184	1	35432	ENSMMUT00000019977
GO:BP	apoptotic mitochondrial changes	GO:0008637	1	0	69	184	3	35432	ENSMMUT00000083931,ENSMMUT00000103028,ENSMMUT00000109659
GO:BP	extrinsic apoptotic signaling pathway via death domain receptors	GO:0008625	1	0	59	184	1	35432	ENSMMUT00000009540
GO:BP	lipid biosynthetic process	GO:0008610	1	0	469	184	4	35432	ENSMMUT00000027399,ENSMMUT00000108096,ENSMMUT00000026393,ENSMMUT00000109659
GO:BP	male gonad development	GO:0008584	1	0	93	184	3	35432	ENSMMUT00000002318,ENSMMUT00000017508,ENSMMUT00000039308
GO:BP	regulation of synaptic assembly at neuromuscular junction	GO:0008582	1	0	2	184	1	35432	ENSMMUT00000002318
GO:BP	epidermis development	GO:0008544	1	0	234	184	3	35432	ENSMMUT00000013891,ENSMMUT00000009540,ENSMMUT00000039263
GO:BP	visual learning	GO:0008542	1	0	31	184	1	35432	ENSMMUT00000009540
GO:BP	gonad development	GO:0008406	1	0	147	184	3	35432	ENSMMUT00000002318,ENSMMUT00000017508,ENSMMUT00000039308
GO:BP	RNA splicing	GO:0008380	1	0	1948	184	8	35432	ENSMMUT00000073543,ENSMMUT00000053348,ENSMMUT00000033479,ENSMMUT00000051058,ENSMMUT00000023167,ENSMMUT00000052209,ENSMMUT00000092760,ENSMMUT00000050407
GO:BP	axon ensheathment	GO:0008366	1	0	97	184	2	35432	ENSMMUT00000007129,ENSMMUT00000009540
GO:BP	regulation of cell size	GO:0008361	1	0	100	184	2	35432	ENSMMUT00000046285,ENSMMUT00000058357
GO:BP	regulation of cell shape	GO:0008360	1	0	100	184	3	35432	ENSMMUT00000102240,ENSMMUT00000084996,ENSMMUT00000007129
GO:BP	glial cell migration	GO:0008347	1	0	40	184	2	35432	ENSMMUT00000009540,ENSMMUT00000039308
GO:BP	adult locomotory behavior	GO:0008344	1	0	67	184	1	35432	ENSMMUT00000017100
GO:BP	associative learning	GO:0008306	1	0	56	184	1	35432	ENSMMUT00000009540
GO:BP	isoprenoid biosynthetic process	GO:0008299	1	0	22	184	1	35432	ENSMMUT00000027399
GO:BP	negative regulation of cell population proliferation	GO:0008285	1	0	468	184	4	35432	ENSMMUT00000027399,ENSMMUT00000009540,ENSMMUT00000039308,ENSMMUT00000085311
GO:BP	positive regulation of cell population proliferation	GO:0008284	1	0	617	184	9	35432	ENSMMUT00000013893,ENSMMUT00000013891,ENSMMUT00000028300,ENSMMUT00000023889,ENSMMUT00000027399,ENSMMUT00000009540,ENSMMUT00000017508,ENSMMUT00000039308,ENSMMUT00000039263
GO:BP	cellular amino acid biosynthetic process	GO:0008652	1	0	57	184	1	35432	ENSMMUT00000044422
GO:BP	cell population proliferation	GO:0008283	1	0	1340	184	13	35432	ENSMMUT00000013893,ENSMMUT00000013891,ENSMMUT00000028299,ENSMMUT00000028300,ENSMMUT00000023889,ENSMMUT00000027399,ENSMMUT00000002318,ENSMMUT00000021524,ENSMMUT00000009540,ENSMMUT00000017508,ENSMMUT00000039308,ENSMMUT00000039263,ENSMMUT00000085311
GO:BP	phospholipid biosynthetic process	GO:0008654	1	0	167	184	1	35432	ENSMMUT00000109659
GO:BP	catabolic process	GO:0009056	1	0	1761	184	19	35432	ENSMMUT00000100035,ENSMMUT00000026430,ENSMMUT00000083931,ENSMMUT00000105492,ENSMMUT00000007645,ENSMMUT00000005500,ENSMMUT00000089693,ENSMMUT00000009399,ENSMMUT00000027784,ENSMMUT00000076307,ENSMMUT00000017100,ENSMMUT00000044572,ENSMMUT00000074213,ENSMMUT00000080799,ENSMMUT00000087476,ENSMMUT00000028833,ENSMMUT00000042146,ENSMMUT00000090617,ENSMMUT00000091575
GO:BP	cyclic nucleotide metabolic process	GO:0009187	1	0	30	184	1	35432	ENSMMUT00000066281
GO:BP	ribonucleoside diphosphate metabolic process	GO:0009185	1	0	88	184	2	35432	ENSMMUT00000044572,ENSMMUT00000080799
GO:BP	purine ribonucleoside diphosphate metabolic process	GO:0009179	1	0	81	184	2	35432	ENSMMUT00000044572,ENSMMUT00000080799
GO:BP	nucleotide biosynthetic process	GO:0009165	1	0	179	184	2	35432	ENSMMUT00000066281,ENSMMUT00000022821
GO:BP	purine ribonucleotide biosynthetic process	GO:0009152	1	0	121	184	2	35432	ENSMMUT00000066281,ENSMMUT00000022821
GO:BP	purine ribonucleotide metabolic process	GO:0009150	1	0	280	184	4	35432	ENSMMUT00000066281,ENSMMUT00000022821,ENSMMUT00000044572,ENSMMUT00000080799
GO:BP	purine nucleoside triphosphate biosynthetic process	GO:0009145	1	0	52	184	1	35432	ENSMMUT00000022821
GO:BP	purine nucleoside triphosphate metabolic process	GO:0009144	1	0	162	184	3	35432	ENSMMUT00000022821,ENSMMUT00000044572,ENSMMUT00000080799
GO:BP	nucleoside triphosphate biosynthetic process	GO:0009142	1	0	64	184	1	35432	ENSMMUT00000022821
GO:BP	nucleoside triphosphate metabolic process	GO:0009141	1	0	182	184	3	35432	ENSMMUT00000022821,ENSMMUT00000044572,ENSMMUT00000080799
GO:BP	purine nucleoside diphosphate metabolic process	GO:0009135	1	0	81	184	2	35432	ENSMMUT00000044572,ENSMMUT00000080799
GO:BP	nucleoside diphosphate metabolic process	GO:0009132	1	0	107	184	2	35432	ENSMMUT00000044572,ENSMMUT00000080799
GO:BP	nucleotide metabolic process	GO:0009117	1	0	388	184	4	35432	ENSMMUT00000066281,ENSMMUT00000022821,ENSMMUT00000044572,ENSMMUT00000080799
GO:BP	methionine biosynthetic process	GO:0009086	1	0	10	184	1	35432	ENSMMUT00000044422
GO:BP	aspartate family amino acid biosynthetic process	GO:0009067	1	0	15	184	1	35432	ENSMMUT00000044422
GO:BP	aspartate family amino acid metabolic process	GO:0009066	1	0	30	184	1	35432	ENSMMUT00000044422
GO:BP	cellular amino acid catabolic process	GO:0009063	1	0	68	184	1	35432	ENSMMUT00000026430
GO:BP	aerobic respiration	GO:0009060	1	0	123	184	1	35432	ENSMMUT00000044572
GO:BP	macromolecule catabolic process	GO:0009057	1	0	986	184	9	35432	ENSMMUT00000100035,ENSMMUT00000105492,ENSMMUT00000007645,ENSMMUT00000089693,ENSMMUT00000017100,ENSMMUT00000028833,ENSMMUT00000042146,ENSMMUT00000090617,ENSMMUT00000091575
GO:BP	dosage compensation by inactivation of X chromosome	GO:0009048	1	0	25	184	1	35432	ENSMMUT00000073543
GO:BP	cell death	GO:0008219	1	0	1336	184	16	35432	ENSMMUT00000013891,ENSMMUT00000083931,ENSMMUT00000110159,ENSMMUT00000104766,ENSMMUT00000023889,ENSMMUT00000027399,ENSMMUT00000002318,ENSMMUT00000021524,ENSMMUT00000089693,ENSMMUT00000103028,ENSMMUT00000099267,ENSMMUT00000080799,ENSMMUT00000030079,ENSMMUT00000028833,ENSMMUT00000109659,ENSMMUT00000009540
GO:BP	protein alkylation	GO:0008213	1	0	181	184	1	35432	ENSMMUT00000005863
GO:BP	estrogen metabolic process	GO:0008210	1	0	20	184	1	35432	ENSMMUT00000027784
GO:BP	sex differentiation	GO:0007548	1	0	186	184	4	35432	ENSMMUT00000002318,ENSMMUT00000091927,ENSMMUT00000017508,ENSMMUT00000039308
GO:BP	sex determination	GO:0007530	1	0	17	184	1	35432	ENSMMUT00000002318
GO:BP	neuromuscular junction development	GO:0007528	1	0	29	184	1	35432	ENSMMUT00000002318
GO:BP	skeletal muscle tissue development	GO:0007519	1	0	130	184	4	35432	ENSMMUT00000002318,ENSMMUT00000044572,ENSMMUT00000080799,ENSMMUT00000009540
GO:BP	muscle organ development	GO:0007517	1	0	218	184	4	35432	ENSMMUT00000002318,ENSMMUT00000044572,ENSMMUT00000080799,ENSMMUT00000009540
GO:BP	heart development	GO:0007507	1	0	396	184	7	35432	ENSMMUT00000025433,ENSMMUT00000027399,ENSMMUT00000021524,ENSMMUT00000003916,ENSMMUT00000080799,ENSMMUT00000009540,ENSMMUT00000017508
GO:BP	endoderm development	GO:0007492	1	0	65	184	1	35432	ENSMMUT00000013891
GO:BP	sensory organ development	GO:0007423	1	0	434	184	8	35432	ENSMMUT00000013891,ENSMMUT00000028299,ENSMMUT00000093532,ENSMMUT00000027399,ENSMMUT00000002318,ENSMMUT00000082562,ENSMMUT00000009540,ENSMMUT00000017508
GO:BP	peripheral nervous system development	GO:0007422	1	0	54	184	1	35432	ENSMMUT00000009540
GO:BP	synapse assembly	GO:0007416	1	0	108	184	3	35432	ENSMMUT00000046814,ENSMMUT00000002318,ENSMMUT00000022472
GO:BP	axon guidance	GO:0007411	1	0	147	184	1	35432	ENSMMUT00000046285
GO:BP	axonogenesis	GO:0007409	1	0	277	184	2	35432	ENSMMUT00000046285,ENSMMUT00000058357
GO:BP	negative regulation of neuroblast proliferation	GO:0007406	1	0	8	184	1	35432	ENSMMUT00000009540
GO:BP	neuroblast proliferation	GO:0007405	1	0	52	184	1	35432	ENSMMUT00000009540
GO:BP	pattern specification process	GO:0007389	1	0	353	184	8	35432	ENSMMUT00000046285,ENSMMUT00000027399,ENSMMUT00000021524,ENSMMUT00000024443,ENSMMUT00000082562,ENSMMUT00000080799,ENSMMUT00000039308,ENSMMUT00000048118
GO:BP	determination of left/right symmetry	GO:0007368	1	0	96	184	1	35432	ENSMMUT00000048118
GO:BP	blastoderm segmentation	GO:0007350	1	0	14	184	1	35432	ENSMMUT00000046285
GO:BP	regulation of mitotic cell cycle	GO:0007346	1	0	336	184	7	35432	ENSMMUT00000020679,ENSMMUT00000007645,ENSMMUT00000021524,ENSMMUT00000005007,ENSMMUT00000017100,ENSMMUT00000028833,ENSMMUT00000001506
GO:BP	acrosome reaction	GO:0007340	1	0	29	184	1	35432	ENSMMUT00000014481
GO:BP	dosage compensation	GO:0007549	1	0	27	184	1	35432	ENSMMUT00000073543
GO:BP	sensory perception	GO:0007600	1	0	387	184	1	35432	ENSMMUT00000028299
GO:BP	visual perception	GO:0007601	1	0	106	184	1	35432	ENSMMUT00000028299
GO:BP	phototransduction	GO:0007602	1	0	20	184	1	35432	ENSMMUT00000028299
GO:BP	cholesterol metabolic process	GO:0008203	1	0	80	184	1	35432	ENSMMUT00000026393
GO:BP	steroid metabolic process	GO:0008202	1	0	192	184	2	35432	ENSMMUT00000027784,ENSMMUT00000026393
GO:BP	negative regulation of DNA replication	GO:0008156	1	0	20	184	1	35432	ENSMMUT00000089693
GO:BP	actin polymerization or depolymerization	GO:0008154	1	0	136	184	2	35432	ENSMMUT00000108096,ENSMMUT00000001834
GO:BP	protein localization	GO:0008104	1	0	2501	184	14	35432	ENSMMUT00000101109,ENSMMUT00000079922,ENSMMUT00000018114,ENSMMUT00000093532,ENSMMUT00000079641,ENSMMUT00000104766,ENSMMUT00000014481,ENSMMUT00000002318,ENSMMUT00000013280,ENSMMUT00000099623,ENSMMUT00000017006,ENSMMUT00000073831,ENSMMUT00000057191,ENSMMUT00000009540
GO:BP	regulation of actin polymerization or depolymerization	GO:0008064	1	0	114	184	2	35432	ENSMMUT00000108096,ENSMMUT00000001834
GO:BP	motor neuron axon guidance	GO:0008045	1	0	22	184	1	35432	ENSMMUT00000046285
GO:BP	tRNA processing	GO:0008033	1	0	103	184	1	35432	ENSMMUT00000092760
GO:BP	visual behavior	GO:0007632	1	0	33	184	1	35432	ENSMMUT00000009540
GO:BP	female gamete generation	GO:0007292	1	0	95	184	2	35432	ENSMMUT00000020679,ENSMMUT00000003025
GO:BP	feeding behavior	GO:0007631	1	0	55	184	1	35432	ENSMMUT00000017100
GO:BP	circadian rhythm	GO:0007623	1	0	134	184	3	35432	ENSMMUT00000013891,ENSMMUT00000021524,ENSMMUT00000080799
GO:BP	long-term memory	GO:0007616	1	0	20	184	1	35432	ENSMMUT00000022472
GO:BP	short-term memory	GO:0007614	1	0	7	184	1	35432	ENSMMUT00000022472
GO:BP	memory	GO:0007613	1	0	70	184	1	35432	ENSMMUT00000022472
GO:BP	learning	GO:0007612	1	0	98	184	2	35432	ENSMMUT00000022472,ENSMMUT00000009540
GO:BP	learning or memory	GO:0007611	1	0	164	184	4	35432	ENSMMUT00000105451,ENSMMUT00000022472,ENSMMUT00000080799,ENSMMUT00000009540
GO:BP	behavior	GO:0007610	1	0	418	184	5	35432	ENSMMUT00000105451,ENSMMUT00000017100,ENSMMUT00000022472,ENSMMUT00000080799,ENSMMUT00000009540
GO:BP	sensory perception of chemical stimulus	GO:0007606	1	0	114	184	1	35432	ENSMMUT00000028299
GO:BP	phototransduction, visible light	GO:0007603	1	0	7	184	1	35432	ENSMMUT00000028299
GO:BP	locomotory behavior	GO:0007626	1	0	153	184	1	35432	ENSMMUT00000017100
GO:BP	L-amino acid transport	GO:0015807	1	0	49	184	3	35432	ENSMMUT00000014461,ENSMMUT00000010218,ENSMMUT00000028625
GO:BP	L-alanine transport	GO:0015808	1	0	10	184	2	35432	ENSMMUT00000014461,ENSMMUT00000028625
GO:BP	aspartate transmembrane transport	GO:0015810	1	0	6	184	1	35432	ENSMMUT00000010218
GO:BP	gamma-aminobutyric acid transport	GO:0015812	1	0	8	184	1	35432	ENSMMUT00000009540
GO:BP	stem cell differentiation	GO:0048863	1	0	173	184	4	35432	ENSMMUT00000046285,ENSMMUT00000027399,ENSMMUT00000021524,ENSMMUT00000003916
GO:BP	cell projection morphogenesis	GO:0048858	1	0	405	184	4	35432	ENSMMUT00000046285,ENSMMUT00000014481,ENSMMUT00000058357,ENSMMUT00000105451
GO:BP	forebrain morphogenesis	GO:0048853	1	0	10	184	2	35432	ENSMMUT00000082562,ENSMMUT00000009540
GO:BP	diencephalon morphogenesis	GO:0048852	1	0	3	184	1	35432	ENSMMUT00000082562
GO:BP	axon extension involved in axon guidance	GO:0048846	1	0	20	184	1	35432	ENSMMUT00000046285
GO:BP	artery morphogenesis	GO:0048844	1	0	57	184	1	35432	ENSMMUT00000009540
GO:BP	negative regulation of axon extension involved in axon guidance	GO:0048843	1	0	11	184	1	35432	ENSMMUT00000046285
GO:BP	regulation of axon extension involved in axon guidance	GO:0048841	1	0	16	184	1	35432	ENSMMUT00000046285
GO:BP	inner ear development	GO:0048839	1	0	150	184	2	35432	ENSMMUT00000002318,ENSMMUT00000082562
GO:BP	erythrocyte development	GO:0048821	1	0	30	184	1	35432	ENSMMUT00000105451
GO:BP	hair follicle maturation	GO:0048820	1	0	11	184	2	35432	ENSMMUT00000009540,ENSMMUT00000039263
GO:BP	regulation of hair follicle maturation	GO:0048819	1	0	6	184	1	35432	ENSMMUT00000039263
GO:BP	negative regulation of hair follicle maturation	GO:0048817	1	0	2	184	1	35432	ENSMMUT00000039263
GO:BP	dendrite morphogenesis	GO:0048813	1	0	81	184	1	35432	ENSMMUT00000105451
GO:BP	neuron projection morphogenesis	GO:0048812	1	0	390	184	4	35432	ENSMMUT00000046285,ENSMMUT00000014481,ENSMMUT00000058357,ENSMMUT00000105451
GO:BP	animal organ maturation	GO:0048799	1	0	19	184	2	35432	ENSMMUT00000027399,ENSMMUT00000044572
GO:BP	tissue remodeling	GO:0048771	1	0	120	184	1	35432	ENSMMUT00000009540
GO:BP	mesenchymal cell differentiation	GO:0048762	1	0	174	184	2	35432	ENSMMUT00000046285,ENSMMUT00000027399
GO:BP	branching morphogenesis of an epithelial tube	GO:0048754	1	0	135	184	2	35432	ENSMMUT00000023889,ENSMMUT00000002318
GO:BP	stem cell development	GO:0048864	1	0	61	184	2	35432	ENSMMUT00000046285,ENSMMUT00000027399
GO:BP	smooth muscle tissue development	GO:0048745	1	0	21	184	1	35432	ENSMMUT00000009540
GO:BP	cellular developmental process	GO:0048869	1	0	2748	184	26	35432	ENSMMUT00000013891,ENSMMUT00000046285,ENSMMUT00000028299,ENSMMUT00000020679,ENSMMUT00000093532,ENSMMUT00000104766,ENSMMUT00000014481,ENSMMUT00000027399,ENSMMUT00000002318,ENSMMUT00000021524,ENSMMUT00000024443,ENSMMUT00000058357,ENSMMUT00000105451,ENSMMUT00000017100,ENSMMUT00000044572,ENSMMUT00000003916,ENSMMUT00000080799,ENSMMUT00000030079,ENSMMUT00000007129,ENSMMUT00000009540,ENSMMUT00000012029,…
GO:BP	multicellular organismal homeostasis	GO:0048871	1	0	359	184	6	35432	ENSMMUT00000105451,ENSMMUT00000076307,ENSMMUT00000017100,ENSMMUT00000044572,ENSMMUT00000009540,ENSMMUT00000039263
GO:BP	negative regulation of phagocytosis	GO:0050765	1	0	13	184	1	35432	ENSMMUT00000083931
GO:BP	regulation of phagocytosis	GO:0050764	1	0	65	184	1	35432	ENSMMUT00000083931
GO:BP	negative regulation of protein secretion	GO:0050709	1	0	41	184	1	35432	ENSMMUT00000079922
GO:BP	regulation of protein secretion	GO:0050708	1	0	153	184	1	35432	ENSMMUT00000079922
GO:BP	regulation of defense response to virus by host	GO:0050691	1	0	33	184	1	35432	ENSMMUT00000105492
GO:BP	regulation of defense response to virus	GO:0050688	1	0	56	184	1	35432	ENSMMUT00000105492
GO:BP	negative regulation of mRNA processing	GO:0050686	1	0	17	184	1	35432	ENSMMUT00000023167
GO:BP	regulation of mRNA processing	GO:0050684	1	0	97	184	2	35432	ENSMMUT00000073543,ENSMMUT00000023167
GO:BP	negative regulation of epithelial cell proliferation	GO:0050680	1	0	110	184	1	35432	ENSMMUT00000009540
GO:BP	positive regulation of epithelial cell proliferation	GO:0050679	1	0	151	184	3	35432	ENSMMUT00000023889,ENSMMUT00000009540,ENSMMUT00000039263
GO:BP	regulation of epithelial cell proliferation	GO:0050678	1	0	278	184	6	35432	ENSMMUT00000023889,ENSMMUT00000027399,ENSMMUT00000002318,ENSMMUT00000021524,ENSMMUT00000009540,ENSMMUT00000039263
GO:BP	epithelial cell proliferation	GO:0050673	1	0	334	184	6	35432	ENSMMUT00000023889,ENSMMUT00000027399,ENSMMUT00000002318,ENSMMUT00000021524,ENSMMUT00000009540,ENSMMUT00000039263
GO:BP	RNA transport	GO:0050658	1	0	84	184	2	35432	ENSMMUT00000073543,ENSMMUT00000042146
GO:BP	nucleic acid transport	GO:0050657	1	0	84	184	2	35432	ENSMMUT00000073543,ENSMMUT00000042146
GO:BP	amyloid-beta metabolic process	GO:0050435	1	0	45	184	1	35432	ENSMMUT00000080682
GO:BP	sensory system development	GO:0048880	1	0	289	184	6	35432	ENSMMUT00000013891,ENSMMUT00000028299,ENSMMUT00000093532,ENSMMUT00000027399,ENSMMUT00000009540,ENSMMUT00000017508
GO:BP	chemical homeostasis	GO:0048878	1	0	696	184	7	35432	ENSMMUT00000011414,ENSMMUT00000023889,ENSMMUT00000105451,ENSMMUT00000043578,ENSMMUT00000109659,ENSMMUT00000085311,ENSMMUT00000004113
GO:BP	homeostasis of number of cells within a tissue	GO:0048873	1	0	26	184	1	35432	ENSMMUT00000017100
GO:BP	homeostasis of number of cells	GO:0048872	1	0	234	184	5	35432	ENSMMUT00000021524,ENSMMUT00000105451,ENSMMUT00000017100,ENSMMUT00000009540,ENSMMUT00000039308
GO:BP	cell motility	GO:0048870	1	0	1206	184	6	35432	ENSMMUT00000046285,ENSMMUT00000002318,ENSMMUT00000024443,ENSMMUT00000009540,ENSMMUT00000039308,ENSMMUT00000022016
GO:BP	regulation of neurogenesis	GO:0050767	1	0	208	184	4	35432	ENSMMUT00000013891,ENSMMUT00000046285,ENSMMUT00000058357,ENSMMUT00000009540
GO:BP	positive regulation of skeletal muscle fiber development	GO:0048743	1	0	8	184	1	35432	ENSMMUT00000044572
GO:BP	skeletal muscle fiber development	GO:0048741	1	0	32	184	1	35432	ENSMMUT00000044572
GO:BP	smooth muscle cell proliferation	GO:0048659	1	0	77	184	2	35432	ENSMMUT00000021524,ENSMMUT00000009540
GO:BP	anatomical structure formation involved in morphogenesis	GO:0048646	1	0	841	184	9	35432	ENSMMUT00000013891,ENSMMUT00000027399,ENSMMUT00000002318,ENSMMUT00000021524,ENSMMUT00000024443,ENSMMUT00000080799,ENSMMUT00000009540,ENSMMUT00000017508,ENSMMUT00000039308
GO:BP	positive regulation of skeletal muscle tissue development	GO:0048643	1	0	17	184	1	35432	ENSMMUT00000044572
GO:BP	regulation of skeletal muscle tissue development	GO:0048641	1	0	22	184	1	35432	ENSMMUT00000044572
GO:BP	negative regulation of developmental growth	GO:0048640	1	0	58	184	2	35432	ENSMMUT00000046285,ENSMMUT00000058357
GO:BP	positive regulation of developmental growth	GO:0048639	1	0	109	184	2	35432	ENSMMUT00000014481,ENSMMUT00000044572
GO:BP	regulation of developmental growth	GO:0048638	1	0	202	184	5	35432	ENSMMUT00000046285,ENSMMUT00000014481,ENSMMUT00000002318,ENSMMUT00000058357,ENSMMUT00000044572
GO:BP	positive regulation of skeletal muscle tissue growth	GO:0048633	1	0	3	184	1	35432	ENSMMUT00000044572
GO:BP	regulation of skeletal muscle tissue growth	GO:0048631	1	0	5	184	1	35432	ENSMMUT00000044572
GO:BP	skeletal muscle tissue growth	GO:0048630	1	0	7	184	1	35432	ENSMMUT00000044572
GO:BP	multicellular organismal reproductive process	GO:0048609	1	0	479	184	4	35432	ENSMMUT00000020679,ENSMMUT00000003025,ENSMMUT00000042146,ENSMMUT00000017508
GO:BP	reproductive structure development	GO:0048608	1	0	208	184	3	35432	ENSMMUT00000002318,ENSMMUT00000017508,ENSMMUT00000039308
GO:BP	oocyte development	GO:0048599	1	0	37	184	1	35432	ENSMMUT00000020679
GO:BP	embryonic morphogenesis	GO:0048598	1	0	486	184	5	35432	ENSMMUT00000013891,ENSMMUT00000027399,ENSMMUT00000002318,ENSMMUT00000082562,ENSMMUT00000017508
GO:BP	camera-type eye morphogenesis	GO:0048593	1	0	94	184	2	35432	ENSMMUT00000093532,ENSMMUT00000009540
GO:BP	eye morphogenesis	GO:0048592	1	0	117	184	3	35432	ENSMMUT00000028299,ENSMMUT00000093532,ENSMMUT00000009540
GO:BP	developmental growth	GO:0048589	1	0	449	184	8	35432	ENSMMUT00000046285,ENSMMUT00000014481,ENSMMUT00000002318,ENSMMUT00000058357,ENSMMUT00000017100,ENSMMUT00000044572,ENSMMUT00000080799,ENSMMUT00000017508
GO:BP	developmental cell growth	GO:0048588	1	0	124	184	3	35432	ENSMMUT00000046285,ENSMMUT00000014481,ENSMMUT00000058357
GO:BP	negative regulation of response to stimulus	GO:0048585	1	0	1162	184	14	35432	ENSMMUT00000013891,ENSMMUT00000046285,ENSMMUT00000086508,ENSMMUT00000104766,ENSMMUT00000023889,ENSMMUT00000089693,ENSMMUT00000108455,ENSMMUT00000103028,ENSMMUT00000044572,ENSMMUT00000095478,ENSMMUT00000099267,ENSMMUT00000030079,ENSMMUT00000009540,ENSMMUT00000022016
GO:BP	regulation of smooth muscle cell proliferation	GO:0048660	1	0	74	184	2	35432	ENSMMUT00000021524,ENSMMUT00000009540
GO:BP	regulation of skeletal muscle fiber development	GO:0048742	1	0	9	184	1	35432	ENSMMUT00000044572
GO:BP	positive regulation of smooth muscle cell proliferation	GO:0048661	1	0	40	184	1	35432	ENSMMUT00000009540
GO:BP	cell morphogenesis involved in neuron differentiation	GO:0048667	1	0	360	184	3	35432	ENSMMUT00000046285,ENSMMUT00000058357,ENSMMUT00000105451
GO:BP	cardiac muscle tissue development	GO:0048738	1	0	137	184	3	35432	ENSMMUT00000027399,ENSMMUT00000003916,ENSMMUT00000017508
GO:BP	appendage development	GO:0048736	1	0	154	184	4	35432	ENSMMUT00000013891,ENSMMUT00000027399,ENSMMUT00000030079,ENSMMUT00000017508
GO:BP	gland development	GO:0048732	1	0	302	184	3	35432	ENSMMUT00000002318,ENSMMUT00000024443,ENSMMUT00000009540
GO:BP	tissue morphogenesis	GO:0048729	1	0	491	184	4	35432	ENSMMUT00000023889,ENSMMUT00000027399,ENSMMUT00000002318,ENSMMUT00000017508
GO:BP	negative regulation of oligodendrocyte differentiation	GO:0048715	1	0	11	184	1	35432	ENSMMUT00000009540
GO:BP	positive regulation of oligodendrocyte differentiation	GO:0048714	1	0	12	184	1	35432	ENSMMUT00000013891
GO:BP	regulation of oligodendrocyte differentiation	GO:0048713	1	0	25	184	2	35432	ENSMMUT00000013891,ENSMMUT00000009540
GO:BP	negative regulation of astrocyte differentiation	GO:0048712	1	0	8	184	1	35432	ENSMMUT00000009540
GO:BP	regulation of astrocyte differentiation	GO:0048710	1	0	18	184	1	35432	ENSMMUT00000009540
GO:BP	oligodendrocyte differentiation	GO:0048709	1	0	68	184	3	35432	ENSMMUT00000013891,ENSMMUT00000007129,ENSMMUT00000009540
GO:BP	astrocyte differentiation	GO:0048708	1	0	51	184	1	35432	ENSMMUT00000009540
GO:BP	embryonic skeletal system development	GO:0048706	1	0	106	184	1	35432	ENSMMUT00000002318
GO:BP	skeletal system morphogenesis	GO:0048705	1	0	188	184	3	35432	ENSMMUT00000002318,ENSMMUT00000044572,ENSMMUT00000017508
GO:BP	embryonic skeletal system morphogenesis	GO:0048704	1	0	77	184	1	35432	ENSMMUT00000002318
GO:BP	embryonic cranial skeleton morphogenesis	GO:0048701	1	0	37	184	1	35432	ENSMMUT00000002318
GO:BP	negative regulation of axon regeneration	GO:0048681	1	0	10	184	1	35432	ENSMMUT00000030079
GO:BP	regulation of axon regeneration	GO:0048679	1	0	17	184	1	35432	ENSMMUT00000030079
GO:BP	response to axon injury	GO:0048678	1	0	31	184	1	35432	ENSMMUT00000030079
GO:BP	axon extension	GO:0048675	1	0	66	184	2	35432	ENSMMUT00000046285,ENSMMUT00000058357
GO:BP	neuron development	GO:0048666	1	0	713	184	8	35432	ENSMMUT00000046285,ENSMMUT00000028299,ENSMMUT00000093532,ENSMMUT00000014481,ENSMMUT00000058357,ENSMMUT00000105451,ENSMMUT00000080799,ENSMMUT00000030079
GO:BP	negative regulation of neurogenesis	GO:0050768	1	0	78	184	3	35432	ENSMMUT00000046285,ENSMMUT00000058357,ENSMMUT00000009540
GO:BP	positive regulation of neurogenesis	GO:0050769	1	0	128	184	1	35432	ENSMMUT00000013891
GO:BP	regulation of axonogenesis	GO:0050770	1	0	82	184	2	35432	ENSMMUT00000046285,ENSMMUT00000058357
GO:BP	regulation of binding	GO:0051098	1	0	279	184	4	35432	ENSMMUT00000089693,ENSMMUT00000076307,ENSMMUT00000080799,ENSMMUT00000017508
GO:BP	positive regulation of developmental process	GO:0051094	1	0	911	184	11	35432	ENSMMUT00000046814,ENSMMUT00000013891,ENSMMUT00000089965,ENSMMUT00000014481,ENSMMUT00000002318,ENSMMUT00000021524,ENSMMUT00000044572,ENSMMUT00000003916,ENSMMUT00000012029,ENSMMUT00000017508,ENSMMUT00000098957
GO:BP	negative regulation of developmental process	GO:0051093	1	0	630	184	9	35432	ENSMMUT00000046285,ENSMMUT00000002318,ENSMMUT00000058357,ENSMMUT00000003916,ENSMMUT00000030079,ENSMMUT00000009540,ENSMMUT00000017508,ENSMMUT00000098957,ENSMMUT00000039263
GO:BP	positive regulation of NF-kappaB transcription factor activity	GO:0051092	1	0	112	184	1	35432	ENSMMUT00000080799
GO:BP	positive regulation of DNA-binding transcription factor activity	GO:0051091	1	0	200	184	2	35432	ENSMMUT00000079922,ENSMMUT00000080799
GO:BP	regulation of DNA-binding transcription factor activity	GO:0051090	1	0	325	184	4	35432	ENSMMUT00000079922,ENSMMUT00000023889,ENSMMUT00000080799,ENSMMUT00000022016
GO:BP	negative regulation of small GTPase mediated signal transduction	GO:0051058	1	0	46	184	1	35432	ENSMMUT00000009540
GO:BP	positive regulation of small GTPase mediated signal transduction	GO:0051057	1	0	42	184	1	35432	ENSMMUT00000039308
GO:BP	regulation of small GTPase mediated signal transduction	GO:0051056	1	0	157	184	3	35432	ENSMMUT00000102240,ENSMMUT00000009540,ENSMMUT00000039308
GO:BP	positive regulation of DNA metabolic process	GO:0051054	1	0	220	184	2	35432	ENSMMUT00000089965,ENSMMUT00000021524
GO:BP	negative regulation of DNA metabolic process	GO:0051053	1	0	107	184	2	35432	ENSMMUT00000089693,ENSMMUT00000095478
GO:BP	regulation of DNA metabolic process	GO:0051052	1	0	364	184	5	35432	ENSMMUT00000089965,ENSMMUT00000021524,ENSMMUT00000089693,ENSMMUT00000095478,ENSMMUT00000003883
GO:BP	negative regulation of transport	GO:0051051	1	0	262	184	4	35432	ENSMMUT00000083931,ENSMMUT00000079922,ENSMMUT00000075142,ENSMMUT00000009540
GO:BP	positive regulation of transport	GO:0051050	1	0	558	184	3	35432	ENSMMUT00000018114,ENSMMUT00000103028,ENSMMUT00000039263
GO:BP	regulation of transport	GO:0051049	1	0	1089	184	8	35432	ENSMMUT00000083931,ENSMMUT00000079922,ENSMMUT00000018114,ENSMMUT00000079641,ENSMMUT00000103028,ENSMMUT00000075142,ENSMMUT00000009540,ENSMMUT00000039263
GO:BP	negative regulation of secretion	GO:0051048	1	0	94	184	2	35432	ENSMMUT00000079922,ENSMMUT00000009540
GO:BP	regulation of secretion	GO:0051046	1	0	361	184	3	35432	ENSMMUT00000079922,ENSMMUT00000079641,ENSMMUT00000009540
GO:BP	mRNA transport	GO:0051028	1	0	61	184	2	35432	ENSMMUT00000073543,ENSMMUT00000042146
GO:BP	actin filament bundle assembly	GO:0051017	1	0	108	184	1	35432	ENSMMUT00000108096
GO:BP	positive regulation of binding	GO:0051099	1	0	139	184	3	35432	ENSMMUT00000076307,ENSMMUT00000080799,ENSMMUT00000017508
GO:BP	detection of light stimulus involved in sensory perception	GO:0050962	1	0	19	184	1	35432	ENSMMUT00000028299
GO:BP	negative regulation of binding	GO:0051100	1	0	117	184	1	35432	ENSMMUT00000089693
GO:BP	synaptic assembly at neuromuscular junction	GO:0051124	1	0	4	184	1	35432	ENSMMUT00000002318
GO:BP	prosthetic group metabolic process	GO:0051189	1	0	6	184	1	35432	ENSMMUT00000013280
GO:BP	localization	GO:0051179	1	0	4703	184	38	35432	ENSMMUT00000014461,ENSMMUT00000101109,ENSMMUT00000019977,ENSMMUT00000083931,ENSMMUT00000079922,ENSMMUT00000073543,ENSMMUT00000011414,ENSMMUT00000018114,ENSMMUT00000093532,ENSMMUT00000079641,ENSMMUT00000102240,ENSMMUT00000104766,ENSMMUT00000014481,ENSMMUT00000023889,ENSMMUT00000002318,ENSMMUT00000013280,ENSMMUT00000099623,ENSMMUT00000105451,ENSMMUT00000022821,ENSMMUT00000103028,ENSMMUT00000010218,…
GO:BP	regulation of phosphorus metabolic process	GO:0051174	1	0	958	184	9	35432	ENSMMUT00000104766,ENSMMUT00000021524,ENSMMUT00000089693,ENSMMUT00000009399,ENSMMUT00000044572,ENSMMUT00000093379,ENSMMUT00000080799,ENSMMUT00000087476,ENSMMUT00000009540
GO:BP	positive regulation of nitrogen compound metabolic process	GO:0051173	1	0	2266	184	23	35432	ENSMMUT00000100035,ENSMMUT00000013891,ENSMMUT00000014461,ENSMMUT00000089965,ENSMMUT00000110159,ENSMMUT00000104766,ENSMMUT00000002318,ENSMMUT00000021524,ENSMMUT00000089693,ENSMMUT00000009399,ENSMMUT00000058357,ENSMMUT00000103028,ENSMMUT00000017100,ENSMMUT00000022472,ENSMMUT00000003883,ENSMMUT00000082562,ENSMMUT00000099267,ENSMMUT00000080799,ENSMMUT00000028833,ENSMMUT00000017508,ENSMMUT00000005863,…
GO:BP	negative regulation of nitrogen compound metabolic process	GO:0051172	1	0	1664	184	19	35432	ENSMMUT00000013891,ENSMMUT00000104766,ENSMMUT00000013653,ENSMMUT00000007837,ENSMMUT00000080682,ENSMMUT00000002318,ENSMMUT00000021524,ENSMMUT00000089693,ENSMMUT00000103028,ENSMMUT00000023167,ENSMMUT00000017100,ENSMMUT00000044572,ENSMMUT00000095478,ENSMMUT00000080799,ENSMMUT00000009540,ENSMMUT00000017508,ENSMMUT00000091575,ENSMMUT00000098957,ENSMMUT00000059465
GO:BP	import into nucleus	GO:0051170	1	0	117	184	1	35432	ENSMMUT00000009540
GO:BP	nuclear transport	GO:0051169	1	0	241	184	3	35432	ENSMMUT00000073543,ENSMMUT00000042146,ENSMMUT00000009540
GO:BP	nuclear export	GO:0051168	1	0	118	184	2	35432	ENSMMUT00000073543,ENSMMUT00000042146
GO:BP	positive regulation of striated muscle cell differentiation	GO:0051155	1	0	33	184	1	35432	ENSMMUT00000044572
GO:BP	negative regulation of striated muscle cell differentiation	GO:0051154	1	0	19	184	1	35432	ENSMMUT00000003916
GO:BP	regulation of striated muscle cell differentiation	GO:0051153	1	0	55	184	2	35432	ENSMMUT00000044572,ENSMMUT00000003916
GO:BP	positive regulation of muscle cell differentiation	GO:0051149	1	0	44	184	1	35432	ENSMMUT00000044572
GO:BP	negative regulation of muscle cell differentiation	GO:0051148	1	0	39	184	1	35432	ENSMMUT00000003916
GO:BP	regulation of muscle cell differentiation	GO:0051147	1	0	88	184	2	35432	ENSMMUT00000044572,ENSMMUT00000003916
GO:BP	striated muscle cell differentiation	GO:0051146	1	0	183	184	4	35432	ENSMMUT00000002318,ENSMMUT00000044572,ENSMMUT00000003916,ENSMMUT00000017508
GO:BP	positive regulation of cellular component organization	GO:0051130	1	0	732	184	5	35432	ENSMMUT00000046814,ENSMMUT00000005007,ENSMMUT00000001834,ENSMMUT00000080799,ENSMMUT00000007129
GO:BP	negative regulation of cellular component organization	GO:0051129	1	0	475	184	8	35432	ENSMMUT00000046285,ENSMMUT00000020679,ENSMMUT00000108096,ENSMMUT00000058357,ENSMMUT00000103028,ENSMMUT00000075142,ENSMMUT00000080799,ENSMMUT00000030079
GO:BP	positive regulation of actin nucleation	GO:0051127	1	0	13	184	2	35432	ENSMMUT00000001834,ENSMMUT00000007129
GO:BP	regulation of actin nucleation	GO:0051125	1	0	24	184	2	35432	ENSMMUT00000001834,ENSMMUT00000007129
GO:BP	regulation of DNA binding	GO:0051101	1	0	86	184	1	35432	ENSMMUT00000080799
GO:BP	sensory perception of light stimulus	GO:0050953	1	0	113	184	1	35432	ENSMMUT00000028299
GO:BP	negative regulation of chemotaxis	GO:0050922	1	0	33	184	1	35432	ENSMMUT00000046285
GO:BP	regulation of chemotaxis	GO:0050920	1	0	151	184	1	35432	ENSMMUT00000046285
GO:BP	T cell receptor signaling pathway	GO:0050852	1	0	81	184	1	35432	ENSMMUT00000086508
GO:BP	antigen receptor-mediated signaling pathway	GO:0050851	1	0	133	184	1	35432	ENSMMUT00000086508
GO:BP	positive regulation of calcium-mediated signaling	GO:0050850	1	0	26	184	1	35432	ENSMMUT00000085311
GO:BP	negative regulation of calcium-mediated signaling	GO:0050849	1	0	17	184	1	35432	ENSMMUT00000044572
GO:BP	regulation of calcium-mediated signaling	GO:0050848	1	0	57	184	2	35432	ENSMMUT00000044572,ENSMMUT00000085311
GO:BP	defense response to Gram-positive bacterium	GO:0050830	1	0	62	184	1	35432	ENSMMUT00000026396
GO:BP	protein stabilization	GO:0050821	1	0	132	184	3	35432	ENSMMUT00000110159,ENSMMUT00000080799,ENSMMUT00000028833
GO:BP	synapse organization	GO:0050808	1	0	256	184	6	35432	ENSMMUT00000046814,ENSMMUT00000046285,ENSMMUT00000002318,ENSMMUT00000013280,ENSMMUT00000022472,ENSMMUT00000007129
GO:BP	regulation of synapse organization	GO:0050807	1	0	127	184	3	35432	ENSMMUT00000046814,ENSMMUT00000046285,ENSMMUT00000002318
GO:BP	positive regulation of synaptic transmission	GO:0050806	1	0	86	184	1	35432	ENSMMUT00000009540
GO:BP	negative regulation of synaptic transmission	GO:0050805	1	0	36	184	2	35432	ENSMMUT00000093532,ENSMMUT00000009540
GO:BP	modulation of chemical synaptic transmission	GO:0050804	1	0	260	184	5	35432	ENSMMUT00000093532,ENSMMUT00000024443,ENSMMUT00000076307,ENSMMUT00000022472,ENSMMUT00000009540
GO:BP	regulation of synapse structure or activity	GO:0050803	1	0	128	184	3	35432	ENSMMUT00000046814,ENSMMUT00000046285,ENSMMUT00000002318
GO:BP	ion homeostasis	GO:0050801	1	0	410	184	6	35432	ENSMMUT00000011414,ENSMMUT00000023889,ENSMMUT00000105451,ENSMMUT00000043578,ENSMMUT00000085311,ENSMMUT00000004113
GO:BP	regulation of catalytic activity	GO:0050790	1	0	1373	184	11	35432	ENSMMUT00000013891,ENSMMUT00000079922,ENSMMUT00000104766,ENSMMUT00000009399,ENSMMUT00000103028,ENSMMUT00000084996,ENSMMUT00000082135,ENSMMUT00000093379,ENSMMUT00000099267,ENSMMUT00000009540,ENSMMUT00000039263
GO:BP	RNA destabilization	GO:0050779	1	0	68	184	1	35432	ENSMMUT00000017100
GO:BP	positive regulation of immune response	GO:0050778	1	0	368	184	5	35432	ENSMMUT00000089965,ENSMMUT00000086508,ENSMMUT00000021524,ENSMMUT00000017508,ENSMMUT00000059465
GO:BP	regulation of immune response	GO:0050776	1	0	586	184	7	35432	ENSMMUT00000089965,ENSMMUT00000079922,ENSMMUT00000086508,ENSMMUT00000021524,ENSMMUT00000099267,ENSMMUT00000017508,ENSMMUT00000059465
GO:BP	negative regulation of axonogenesis	GO:0050771	1	0	29	184	2	35432	ENSMMUT00000046285,ENSMMUT00000058357
GO:BP	regulation of antigen receptor-mediated signaling pathway	GO:0050854	1	0	48	184	1	35432	ENSMMUT00000086508
GO:BP	regulation of T cell receptor signaling pathway	GO:0050856	1	0	32	184	1	35432	ENSMMUT00000086508
GO:BP	negative regulation of antigen receptor-mediated signaling pathway	GO:0050858	1	0	20	184	1	35432	ENSMMUT00000086508
GO:BP	negative regulation of T cell receptor signaling pathway	GO:0050860	1	0	14	184	1	35432	ENSMMUT00000086508
GO:BP	negative chemotaxis	GO:0050919	1	0	29	184	2	35432	ENSMMUT00000046285,ENSMMUT00000024443
GO:BP	sensory perception of umami taste	GO:0050917	1	0	7	184	1	35432	ENSMMUT00000028299
GO:BP	sensory perception of taste	GO:0050909	1	0	57	184	1	35432	ENSMMUT00000028299
GO:BP	detection of light stimulus involved in visual perception	GO:0050908	1	0	19	184	1	35432	ENSMMUT00000028299
GO:BP	detection of stimulus involved in sensory perception	GO:0050906	1	0	112	184	1	35432	ENSMMUT00000028299
GO:BP	neuromuscular process	GO:0050905	1	0	122	184	2	35432	ENSMMUT00000017100,ENSMMUT00000044572
GO:BP	leukocyte migration	GO:0050900	1	0	275	184	1	35432	ENSMMUT00000009540
GO:BP	cognition	GO:0050890	1	0	193	184	4	35432	ENSMMUT00000105451,ENSMMUT00000022472,ENSMMUT00000080799,ENSMMUT00000009540
GO:BP	neuromuscular process controlling balance	GO:0050885	1	0	48	184	1	35432	ENSMMUT00000017100
GO:BP	positive regulation of response to stimulus	GO:0048584	1	0	1536	184	12	35432	ENSMMUT00000089965,ENSMMUT00000086508,ENSMMUT00000021524,ENSMMUT00000089693,ENSMMUT00000080799,ENSMMUT00000009540,ENSMMUT00000017508,ENSMMUT00000082012,ENSMMUT00000039308,ENSMMUT00000039263,ENSMMUT00000085311,ENSMMUT00000059465
GO:BP	musculoskeletal movement	GO:0050881	1	0	34	184	2	35432	ENSMMUT00000017100,ENSMMUT00000044572
GO:BP	nervous system process	GO:0050877	1	0	722	184	8	35432	ENSMMUT00000028299,ENSMMUT00000105451,ENSMMUT00000017100,ENSMMUT00000044572,ENSMMUT00000022472,ENSMMUT00000080799,ENSMMUT00000007129,ENSMMUT00000009540
GO:BP	positive regulation of B cell activation	GO:0050871	1	0	82	184	1	35432	ENSMMUT00000089965
GO:BP	positive regulation of T cell activation	GO:0050870	1	0	153	184	2	35432	ENSMMUT00000017508,ENSMMUT00000098957
GO:BP	negative regulation of T cell activation	GO:0050868	1	0	84	184	1	35432	ENSMMUT00000098957
GO:BP	positive regulation of cell activation	GO:0050867	1	0	257	184	4	35432	ENSMMUT00000089965,ENSMMUT00000021524,ENSMMUT00000017508,ENSMMUT00000098957
GO:BP	negative regulation of cell activation	GO:0050866	1	0	145	184	2	35432	ENSMMUT00000079922,ENSMMUT00000098957
GO:BP	regulation of cell activation	GO:0050865	1	0	429	184	5	35432	ENSMMUT00000089965,ENSMMUT00000079922,ENSMMUT00000021524,ENSMMUT00000017508,ENSMMUT00000098957
GO:BP	regulation of B cell activation	GO:0050864	1	0	112	184	1	35432	ENSMMUT00000089965
GO:BP	regulation of T cell activation	GO:0050863	1	0	235	184	2	35432	ENSMMUT00000017508,ENSMMUT00000098957
GO:BP	multicellular organismal movement	GO:0050879	1	0	34	184	2	35432	ENSMMUT00000017100,ENSMMUT00000044572
GO:BP	sequestering of calcium ion	GO:0051208	1	0	80	184	2	35432	ENSMMUT00000085311,ENSMMUT00000004113
GO:BP	embryonic organ development	GO:0048568	1	0	353	184	4	35432	ENSMMUT00000027399,ENSMMUT00000002318,ENSMMUT00000082562,ENSMMUT00000017508
GO:BP	digestive tract development	GO:0048565	1	0	98	184	1	35432	ENSMMUT00000027399
GO:BP	positive regulation of protein kinase activity	GO:0045860	1	0	265	184	1	35432	ENSMMUT00000009399
GO:BP	regulation of protein kinase activity	GO:0045859	1	0	444	184	2	35432	ENSMMUT00000009399,ENSMMUT00000009540
GO:BP	positive regulation of mitotic metaphase/anaphase transition	GO:0045842	1	0	9	184	1	35432	ENSMMUT00000005007
GO:BP	negative regulation of mitotic metaphase/anaphase transition	GO:0045841	1	0	36	184	1	35432	ENSMMUT00000020679
GO:BP	positive regulation of mitotic nuclear division	GO:0045840	1	0	31	184	1	35432	ENSMMUT00000005007
GO:BP	negative regulation of mitotic nuclear division	GO:0045839	1	0	42	184	1	35432	ENSMMUT00000020679
GO:BP	positive regulation of isotype switching	GO:0045830	1	0	24	184	1	35432	ENSMMUT00000089965
GO:BP	negative regulation of glycolytic process	GO:0045820	1	0	12	184	1	35432	ENSMMUT00000044572
GO:BP	epigenetic maintenance of chromatin in transcription-competent conformation	GO:0045815	1	0	10	184	1	35432	ENSMMUT00000080799
GO:BP	negative regulation of gene expression, epigenetic	GO:0045814	1	0	66	184	1	35432	ENSMMUT00000013891
GO:BP	negative regulation of endocytosis	GO:0045806	1	0	33	184	1	35432	ENSMMUT00000075142
GO:BP	positive regulation of cell cycle	GO:0045787	1	0	240	184	3	35432	ENSMMUT00000005007,ENSMMUT00000009399,ENSMMUT00000017508
GO:BP	negative regulation of cell cycle	GO:0045786	1	0	260	184	4	35432	ENSMMUT00000020679,ENSMMUT00000021524,ENSMMUT00000017100,ENSMMUT00000028833
GO:BP	positive regulation of cell adhesion	GO:0045785	1	0	319	184	3	35432	ENSMMUT00000017508,ENSMMUT00000039308,ENSMMUT00000098957
GO:BP	positive regulation of ossification	GO:0045778	1	0	43	184	1	35432	ENSMMUT00000044572
GO:BP	regulation of angiogenesis	GO:0045765	1	0	204	184	1	35432	ENSMMUT00000009540
GO:BP	positive regulation of adenylate cyclase activity	GO:0045762	1	0	10	184	1	35432	ENSMMUT00000009540
GO:BP	regulation of adenylate cyclase activity	GO:0045761	1	0	19	184	1	35432	ENSMMUT00000009540
GO:BP	positive regulation of DNA repair	GO:0045739	1	0	98	184	1	35432	ENSMMUT00000021524
GO:BP	negative regulation of proteolysis	GO:0045861	1	0	189	184	3	35432	ENSMMUT00000104766,ENSMMUT00000103028,ENSMMUT00000091575
GO:BP	negative regulation of DNA repair	GO:0045738	1	0	25	184	2	35432	ENSMMUT00000089693,ENSMMUT00000095478
GO:BP	positive regulation of proteolysis	GO:0045862	1	0	248	184	2	35432	ENSMMUT00000100035,ENSMMUT00000099267
GO:BP	negative regulation of DNA-templated transcription	GO:0045892	1	0	914	184	7	35432	ENSMMUT00000013891,ENSMMUT00000104766,ENSMMUT00000007837,ENSMMUT00000002318,ENSMMUT00000080799,ENSMMUT00000017508,ENSMMUT00000098957
GO:BP	ADP metabolic process	GO:0046031	1	0	78	184	2	35432	ENSMMUT00000044572,ENSMMUT00000080799
GO:BP	positive regulation of striated muscle contraction	GO:0045989	1	0	7	184	1	35432	ENSMMUT00000044572
GO:BP	negative regulation of nucleotide metabolic process	GO:0045980	1	0	19	184	1	35432	ENSMMUT00000044572
GO:BP	negative regulation of translational initiation	GO:0045947	1	0	10	184	1	35432	ENSMMUT00000013653
GO:BP	positive regulation of transcription by RNA polymerase II	GO:0045944	1	0	939	184	10	35432	ENSMMUT00000013891,ENSMMUT00000014461,ENSMMUT00000002318,ENSMMUT00000021524,ENSMMUT00000103028,ENSMMUT00000022472,ENSMMUT00000082562,ENSMMUT00000080799,ENSMMUT00000017508,ENSMMUT00000098957
GO:BP	positive regulation of phosphate metabolic process	GO:0045937	1	0	587	184	3	35432	ENSMMUT00000104766,ENSMMUT00000089693,ENSMMUT00000009399
GO:BP	negative regulation of phosphate metabolic process	GO:0045936	1	0	313	184	3	35432	ENSMMUT00000021524,ENSMMUT00000044572,ENSMMUT00000009540
GO:BP	positive regulation of nucleobase-containing compound metabolic process	GO:0045935	1	0	1506	184	16	35432	ENSMMUT00000013891,ENSMMUT00000014461,ENSMMUT00000089965,ENSMMUT00000110159,ENSMMUT00000002318,ENSMMUT00000021524,ENSMMUT00000103028,ENSMMUT00000017100,ENSMMUT00000022472,ENSMMUT00000003883,ENSMMUT00000082562,ENSMMUT00000080799,ENSMMUT00000028833,ENSMMUT00000017508,ENSMMUT00000092272,ENSMMUT00000098957
GO:BP	negative regulation of nucleobase-containing compound metabolic process	GO:0045934	1	0	1098	184	11	35432	ENSMMUT00000013891,ENSMMUT00000104766,ENSMMUT00000007837,ENSMMUT00000002318,ENSMMUT00000089693,ENSMMUT00000023167,ENSMMUT00000044572,ENSMMUT00000095478,ENSMMUT00000080799,ENSMMUT00000017508,ENSMMUT00000098957
GO:BP	positive regulation of muscle contraction	GO:0045933	1	0	22	184	1	35432	ENSMMUT00000044572
GO:BP	positive regulation of mitotic cell cycle	GO:0045931	1	0	92	184	1	35432	ENSMMUT00000005007
GO:BP	negative regulation of mitotic cell cycle	GO:0045930	1	0	162	184	4	35432	ENSMMUT00000020679,ENSMMUT00000021524,ENSMMUT00000017100,ENSMMUT00000028833
GO:BP	positive regulation of growth	GO:0045927	1	0	164	184	2	35432	ENSMMUT00000014481,ENSMMUT00000044572
GO:BP	negative regulation of growth	GO:0045926	1	0	151	184	2	35432	ENSMMUT00000046285,ENSMMUT00000058357
GO:BP	positive regulation of carbohydrate metabolic process	GO:0045913	1	0	45	184	1	35432	ENSMMUT00000044572
GO:BP	negative regulation of carbohydrate metabolic process	GO:0045912	1	0	36	184	2	35432	ENSMMUT00000044572,ENSMMUT00000080799
GO:BP	positive regulation of DNA recombination	GO:0045911	1	0	62	184	1	35432	ENSMMUT00000089965
GO:BP	negative regulation of DNA recombination	GO:0045910	1	0	34	184	1	35432	ENSMMUT00000089693
GO:BP	positive regulation of DNA-templated transcription	GO:0045893	1	0	1242	184	14	35432	ENSMMUT00000013891,ENSMMUT00000014461,ENSMMUT00000110159,ENSMMUT00000002318,ENSMMUT00000021524,ENSMMUT00000103028,ENSMMUT00000022472,ENSMMUT00000003883,ENSMMUT00000082562,ENSMMUT00000080799,ENSMMUT00000028833,ENSMMUT00000017508,ENSMMUT00000092272,ENSMMUT00000098957
GO:BP	positive regulation of sister chromatid cohesion	GO:0045876	1	0	8	184	1	35432	ENSMMUT00000005007
GO:BP	ATP metabolic process	GO:0046034	1	0	138	184	3	35432	ENSMMUT00000022821,ENSMMUT00000044572,ENSMMUT00000080799
GO:BP	positive regulation of cyclin-dependent protein serine/threonine kinase activity	GO:0045737	1	0	21	184	1	35432	ENSMMUT00000009399
GO:BP	positive regulation of translation	GO:0045727	1	0	88	184	1	35432	ENSMMUT00000021524
GO:BP	regulation of T cell differentiation	GO:0045580	1	0	114	184	2	35432	ENSMMUT00000017508,ENSMMUT00000098957
GO:BP	bone resorption	GO:0045453	1	0	49	184	1	35432	ENSMMUT00000009540
GO:BP	fat cell differentiation	GO:0045444	1	0	175	184	1	35432	ENSMMUT00000080799
GO:BP	cellular respiration	GO:0045333	1	0	154	184	2	35432	ENSMMUT00000010218,ENSMMUT00000044572
GO:BP	phospholipid translocation	GO:0045332	1	0	35	184	1	35432	ENSMMUT00000109659
GO:BP	leukocyte activation	GO:0045321	1	0	641	184	8	35432	ENSMMUT00000089965,ENSMMUT00000079922,ENSMMUT00000104766,ENSMMUT00000021524,ENSMMUT00000080799,ENSMMUT00000017508,ENSMMUT00000022016,ENSMMUT00000098957
GO:BP	mRNA trans splicing, SL addition	GO:0045291	1	0	1332	184	1	35432	ENSMMUT00000051058
GO:BP	external encapsulating structure organization	GO:0045229	1	0	213	184	2	35432	ENSMMUT00000025433,ENSMMUT00000009540
GO:BP	cell-cell junction organization	GO:0045216	1	0	140	184	1	35432	ENSMMUT00000023889
GO:BP	sarcomere organization	GO:0045214	1	0	27	184	1	35432	ENSMMUT00000002318
GO:BP	regulation of isotype switching	GO:0045191	1	0	32	184	1	35432	ENSMMUT00000089965
GO:BP	isotype switching	GO:0045190	1	0	42	184	1	35432	ENSMMUT00000089965
GO:BP	establishment of protein localization	GO:0045184	1	0	1862	184	10	35432	ENSMMUT00000101109,ENSMMUT00000079922,ENSMMUT00000018114,ENSMMUT00000079641,ENSMMUT00000014481,ENSMMUT00000099623,ENSMMUT00000017006,ENSMMUT00000073831,ENSMMUT00000057191,ENSMMUT00000009540
GO:BP	apical protein localization	GO:0045176	1	0	7	184	1	35432	ENSMMUT00000093532
GO:BP	cell fate commitment	GO:0045165	1	0	187	184	2	35432	ENSMMUT00000021524,ENSMMUT00000017508
GO:BP	homologous chromosome segregation	GO:0045143	1	0	48	184	1	35432	ENSMMUT00000020679
GO:BP	development of primary sexual characteristics	GO:0045137	1	0	151	184	3	35432	ENSMMUT00000002318,ENSMMUT00000017508,ENSMMUT00000039308
GO:BP	meiotic chromosome segregation	GO:0045132	1	0	68	184	2	35432	ENSMMUT00000020679,ENSMMUT00000003025
GO:BP	regulation of bone resorption	GO:0045124	1	0	30	184	1	35432	ENSMMUT00000009540
GO:BP	negative regulation of T cell differentiation	GO:0045581	1	0	37	184	1	35432	ENSMMUT00000098957
GO:BP	positive regulation of protein catabolic process	GO:0045732	1	0	148	184	1	35432	ENSMMUT00000100035
GO:BP	positive regulation of T cell differentiation	GO:0045582	1	0	71	184	2	35432	ENSMMUT00000017508,ENSMMUT00000098957
GO:BP	negative regulation of cell differentiation	GO:0045596	1	0	453	184	7	35432	ENSMMUT00000046285,ENSMMUT00000002318,ENSMMUT00000058357,ENSMMUT00000003916,ENSMMUT00000009540,ENSMMUT00000017508,ENSMMUT00000098957
GO:BP	negative regulation of gluconeogenesis	GO:0045721	1	0	13	184	1	35432	ENSMMUT00000080799
GO:BP	positive regulation of glial cell differentiation	GO:0045687	1	0	22	184	1	35432	ENSMMUT00000013891
GO:BP	negative regulation of glial cell differentiation	GO:0045686	1	0	17	184	1	35432	ENSMMUT00000009540
GO:BP	regulation of glial cell differentiation	GO:0045685	1	0	41	184	2	35432	ENSMMUT00000013891,ENSMMUT00000009540
GO:BP	negative regulation of osteoclast differentiation	GO:0045671	1	0	18	184	1	35432	ENSMMUT00000009540
GO:BP	regulation of osteoclast differentiation	GO:0045670	1	0	48	184	1	35432	ENSMMUT00000009540
GO:BP	positive regulation of erythrocyte differentiation	GO:0045648	1	0	27	184	1	35432	ENSMMUT00000021524
GO:BP	regulation of erythrocyte differentiation	GO:0045646	1	0	43	184	1	35432	ENSMMUT00000021524
GO:BP	positive regulation of myeloid cell differentiation	GO:0045639	1	0	81	184	2	35432	ENSMMUT00000021524,ENSMMUT00000012029
GO:BP	negative regulation of myeloid cell differentiation	GO:0045638	1	0	61	184	2	35432	ENSMMUT00000009540,ENSMMUT00000017508
GO:BP	regulation of myeloid cell differentiation	GO:0045637	1	0	154	184	4	35432	ENSMMUT00000021524,ENSMMUT00000009540,ENSMMUT00000012029,ENSMMUT00000017508
GO:BP	positive regulation of T-helper 2 cell differentiation	GO:0045630	1	0	3	184	1	35432	ENSMMUT00000017508
GO:BP	regulation of T-helper 2 cell differentiation	GO:0045628	1	0	8	184	1	35432	ENSMMUT00000017508
GO:BP	positive regulation of T-helper cell differentiation	GO:0045624	1	0	12	184	1	35432	ENSMMUT00000017508
GO:BP	regulation of T-helper cell differentiation	GO:0045622	1	0	27	184	1	35432	ENSMMUT00000017508
GO:BP	positive regulation of lymphocyte differentiation	GO:0045621	1	0	84	184	3	35432	ENSMMUT00000021524,ENSMMUT00000017508,ENSMMUT00000098957
GO:BP	negative regulation of lymphocyte differentiation	GO:0045620	1	0	41	184	1	35432	ENSMMUT00000098957
GO:BP	regulation of lymphocyte differentiation	GO:0045619	1	0	137	184	3	35432	ENSMMUT00000021524,ENSMMUT00000017508,ENSMMUT00000098957
GO:BP	positive regulation of cell differentiation	GO:0045597	1	0	591	184	7	35432	ENSMMUT00000013891,ENSMMUT00000021524,ENSMMUT00000044572,ENSMMUT00000003916,ENSMMUT00000012029,ENSMMUT00000017508,ENSMMUT00000098957
GO:BP	regulation of cell differentiation	GO:0045595	1	0	1055	184	12	35432	ENSMMUT00000013891,ENSMMUT00000046285,ENSMMUT00000104766,ENSMMUT00000002318,ENSMMUT00000021524,ENSMMUT00000058357,ENSMMUT00000044572,ENSMMUT00000003916,ENSMMUT00000009540,ENSMMUT00000012029,ENSMMUT00000017508,ENSMMUT00000098957
GO:BP	cAMP metabolic process	GO:0046058	1	0	15	184	1	35432	ENSMMUT00000066281
GO:BP	pigment biosynthetic process	GO:0046148	1	0	37	184	2	35432	ENSMMUT00000105451,ENSMMUT00000039263
GO:BP	alcohol biosynthetic process	GO:0046165	1	0	89	184	1	35432	ENSMMUT00000026393
GO:BP	regulation of neuronal synaptic plasticity	GO:0048168	1	0	30	184	1	35432	ENSMMUT00000009540
GO:BP	regulation of synaptic plasticity	GO:0048167	1	0	120	184	2	35432	ENSMMUT00000022472,ENSMMUT00000009540
GO:BP	negative regulation of fibroblast proliferation	GO:0048147	1	0	23	184	1	35432	ENSMMUT00000009540
GO:BP	regulation of fibroblast proliferation	GO:0048145	1	0	61	184	1	35432	ENSMMUT00000009540
GO:BP	fibroblast proliferation	GO:0048144	1	0	73	184	1	35432	ENSMMUT00000009540
GO:BP	focal adhesion assembly	GO:0048041	1	0	51	184	1	35432	ENSMMUT00000044572
GO:BP	negative regulation of mRNA splicing, via spliceosome	GO:0048025	1	0	16	184	1	35432	ENSMMUT00000023167
GO:BP	regulation of mRNA splicing, via spliceosome	GO:0048024	1	0	73	184	2	35432	ENSMMUT00000073543,ENSMMUT00000023167
GO:BP	positive regulation of melanin biosynthetic process	GO:0048023	1	0	7	184	1	35432	ENSMMUT00000039263
GO:BP	regulation of melanin biosynthetic process	GO:0048021	1	0	12	184	1	35432	ENSMMUT00000039263
GO:BP	inositol lipid-mediated signaling	GO:0048017	1	0	125	184	2	35432	ENSMMUT00000076307,ENSMMUT00000009540
[truncated: 4,048 more rows]
