# Supplementary material for: Genomic analysis of the rhesus macaque (Macaca mulatta) and the cynomolgus macaque (Macaca fascicularis) uncover polygenic signatures of reinforcement speciation
Source: Ecol Evol. 2023 Oct 15;13(10):e10571. doi: 10.1002/ece3.10571 (PMC10577069; doi:10.1002/ece3.10571)
Supplement: Supplementary file 5 — Table S3. [file ECE3-13-e10571-s003.txt]

# The following table is formatted as tab separated values.
#GeneName	GeneId	TranscriptId	BioType	variants_impact_HIGH	variants_impact_LOW	variants_impact_MODERATE	variants_impact_MODIFIER	variants_effect_3_prime_UTR_variant	variants_effect_5_prime_UTR_premature_start_codon_gain_variant	variants_effect_5_prime_UTR_variant	variants_effect_downstream_gene_variant	variants_effect_intron_variant	variants_effect_missense_variant	variants_effect_non_coding_transcript_exon_variant	variants_effect_splice_acceptor_variant	variants_effect_splice_donor_variant	variants_effect_splice_region_variant	variants_effect_stop_gained	variants_effect_synonymous_variant	variants_effect_upstream_gene_variant
ABLIM2	ENSMMUG00000013984	ENSMMUT00000019628	protein_coding	0	4	3	622	0	0	0	19	584	3	0	0	0	0	0	4	19
ABLIM2	ENSMMUG00000013984	ENSMMUT00000019630	protein_coding	0	4	1	832	0	0	0	29	782	1	0	0	0	1	0	3	22
ABLIM2	ENSMMUG00000013984	ENSMMUT00000019633	protein_coding	0	5	3	621	0	0	0	19	584	3	0	0	0	1	0	4	19
ABLIM2	ENSMMUG00000013984	ENSMMUT00000053587	protein_coding	0	4	1	832	0	0	0	29	782	1	0	0	0	1	0	3	22
ABLIM2	ENSMMUG00000013984	ENSMMUT00000055445	protein_coding	0	4	1	766	0	0	0	19	726	1	0	0	0	1	0	3	22
ABLIM2	ENSMMUG00000013984	ENSMMUT00000059127	protein_coding	0	4	1	766	0	0	0	19	726	1	0	0	0	1	0	3	22
ABLIM2	ENSMMUG00000013984	ENSMMUT00000059416	protein_coding	0	4	3	622	0	0	0	19	584	3	0	0	0	0	0	4	19
ABLIM2	ENSMMUG00000013984	ENSMMUT00000062654	protein_coding	0	5	3	621	0	0	0	19	584	3	0	0	0	1	0	4	19
ABLIM2	ENSMMUG00000013984	ENSMMUT00000072322	protein_coding	0	5	3	621	0	0	0	19	584	3	0	0	0	1	0	4	19
ABLIM2	ENSMMUG00000013984	ENSMMUT00000077286	protein_coding	0	5	3	621	0	0	0	19	584	3	0	0	0	1	0	4	19
ACAD10	ENSMMUG00000008336	ENSMMUT00000022113	protein_coding	0	2	5	49	0	0	0	11	36	5	0	0	0	0	0	2	2
ACAD10	ENSMMUG00000008336	ENSMMUT00000077264	protein_coding	0	2	5	49	0	0	0	11	36	5	0	0	0	0	0	2	2
ACAD10	ENSMMUG00000008336	ENSMMUT00000080072	protein_coding	0	2	5	50	3	0	0	8	38	5	0	0	0	0	0	2	1
ACAD10	ENSMMUG00000008336	ENSMMUT00000105642	protein_coding	0	0	1	20	0	0	0	0	17	1	0	0	0	0	0	0	3
ACTN3	ENSMMUG00000002494	ENSMMUT00000003550	protein_coding	0	2	1	44	0	0	0	12	17	1	0	0	0	0	0	2	15
ACTN3	ENSMMUG00000002494	ENSMMUT00000044572	protein_coding	0	2	1	45	0	0	0	12	17	1	0	0	0	0	0	2	16
ADAMTS6	ENSMMUG00000018100	ENSMMUT00000025433	protein_coding	0	1	1	248	0	0	0	6	241	1	0	0	0	1	0	0	2
ADCK5	ENSMMUG00000007376	ENSMMUT00000010318	protein_coding	0	7	4	72	3	0	0	22	37	4	0	0	0	0	0	7	10
ADCK5	ENSMMUG00000007376	ENSMMUT00000087619	protein_coding	0	8	6	69	3	0	0	22	37	6	0	0	0	0	0	8	7
ADCY2	ENSMMUG00000018742	ENSMMUT00000026351	protein_coding	0	7	1	1586	0	0	0	19	1526	1	0	0	0	0	0	7	41
ADCY2	ENSMMUG00000018742	ENSMMUT00000026353	protein_coding	0	7	0	1516	0	0	0	19	1477	0	0	0	0	0	0	7	20
ADCY2	ENSMMUG00000018742	ENSMMUT00000066281	protein_coding	0	7	0	1594	10	0	0	16	1527	0	0	0	0	0	0	7	41
ADGRG1	ENSMMUG00000015689	ENSMMUT00000039308	protein_coding	0	5	2	66	26	0	0	1	32	2	0	0	0	1	0	4	8
ADGRG1	ENSMMUG00000015689	ENSMMUT00000084232	protein_coding	0	5	2	66	7	0	0	20	40	2	0	0	0	1	0	4	0
ADGRG1	ENSMMUG00000015689	ENSMMUT00000090236	protein_coding	0	5	2	66	7	0	0	20	40	2	0	0	0	1	0	4	0
ADGRG1	ENSMMUG00000015689	ENSMMUT00000091722	protein_coding	0	5	2	66	7	0	0	20	40	2	0	0	0	1	0	4	0
ADGRG1	ENSMMUG00000015689	ENSMMUT00000095703	protein_coding	0	5	2	66	7	0	0	20	40	2	0	0	0	1	0	4	0
ADGRG1	ENSMMUG00000015689	ENSMMUT00000098384	protein_coding	0	5	2	66	7	0	0	20	40	2	0	0	0	1	0	4	0
ADGRG1	ENSMMUG00000015689	ENSMMUT00000104015	protein_coding	0	5	2	66	7	0	0	20	40	2	0	0	0	1	0	4	0
ADGRG1	ENSMMUG00000015689	ENSMMUT00000106207	protein_coding	0	5	2	65	0	0	0	26	40	2	0	0	0	1	0	4	0
ADGRG3	ENSMMUG00000015690	ENSMMUT00000022016	protein_coding	0	0	0	65	7	0	0	6	25	0	0	0	0	0	0	0	27
ADGRL2	ENSMMUG00000002516	ENSMMUT00000000376	protein_coding	0	4	2	491	0	1	1	14	459	2	0	0	0	2	0	1	19
ADGRL2	ENSMMUG00000002516	ENSMMUT00000003579	protein_coding	0	6	2	499	0	1	1	17	464	2	0	0	0	3	0	3	19
ADGRL2	ENSMMUG00000002516	ENSMMUT00000003580	protein_coding	0	6	2	499	0	1	1	17	464	2	0	0	0	3	0	3	19
ADGRL2	ENSMMUG00000002516	ENSMMUT00000046814	protein_coding	0	5	2	622	0	1	2	17	582	2	0	0	0	3	0	2	23
ADGRL2	ENSMMUG00000002516	ENSMMUT00000046815	protein_coding	0	5	2	500	0	1	1	17	465	2	0	0	0	3	0	2	19
ADGRL2	ENSMMUG00000002516	ENSMMUT00000046820	protein_coding	0	5	2	622	0	1	2	17	582	2	0	0	0	3	0	2	23
ADGRL2	ENSMMUG00000002516	ENSMMUT00000046823	protein_coding	0	5	2	500	0	1	1	17	465	2	0	0	0	3	0	2	19
ALDH1A2	ENSMMUG00000019504	ENSMMUT00000027399	protein_coding	0	1	0	187	0	0	0	7	159	0	0	0	0	1	0	0	22
ALDH1A2	ENSMMUG00000019504	ENSMMUT00000027400	protein_coding	0	1	0	182	0	0	0	12	149	0	0	0	0	1	0	0	22
ALKBH5	ENSMMUG00000018352	ENSMMUT00000042146	protein_coding	0	2	0	85	10	0	4	1	68	0	0	0	0	0	0	2	2
AMHR2	ENSMMUG00000020037	ENSMMUT00000028169	protein_coding	0	1	0	8	0	0	0	1	5	0	0	0	0	0	0	1	2
AMHR2	ENSMMUG00000020037	ENSMMUT00000091927	protein_coding	0	1	0	27	0	0	1	1	15	0	0	0	0	0	0	1	10
AMHR2	ENSMMUG00000020037	ENSMMUT00000092975	protein_coding	0	1	0	8	0	0	0	1	5	0	0	0	0	0	0	1	2
ANKRD16	ENSMMUG00000015141	ENSMMUT00000021226	protein_coding	0	0	2	32	0	0	2	0	11	2	0	0	0	0	0	0	19
ANKRD16	ENSMMUG00000015141	ENSMMUT00000090423	protein_coding	0	0	2	32	0	0	0	0	11	2	0	0	0	0	0	0	21
ANKRD28	ENSMMUG00000021288	ENSMMUT00000012772	protein_coding	0	6	0	196	0	0	0	13	181	0	0	0	0	3	0	3	5
ANKRD28	ENSMMUG00000021288	ENSMMUT00000029952	protein_coding	0	5	0	197	0	0	0	13	179	0	0	0	0	3	0	2	8
ANKRD28	ENSMMUG00000021288	ENSMMUT00000054641	protein_coding	0	5	0	249	0	0	0	13	235	0	0	0	0	3	0	2	4
ANKRD28	ENSMMUG00000021288	ENSMMUT00000072654	protein_coding	0	5	0	217	0	0	0	13	202	0	0	0	0	3	0	2	5
ANKRD28	ENSMMUG00000021288	ENSMMUT00000073149	protein_coding	0	5	0	249	0	0	0	13	235	0	0	0	0	3	0	2	4
ANKRD28	ENSMMUG00000021288	ENSMMUT00000076589	protein_coding	0	4	0	250	0	0	0	13	236	0	0	0	0	3	0	1	4
APBB3	ENSMMUG00000001707	ENSMMUT00000002409	protein_coding	0	1	0	18	0	0	0	17	1	0	0	0	0	0	0	1	0
APBB3	ENSMMUG00000001707	ENSMMUT00000081738	protein_coding	0	0	0	19	0	0	0	17	2	0	0	0	0	0	0	0	0
APBB3	ENSMMUG00000001707	ENSMMUT00000084445	protein_coding	0	0	1	16	0	0	0	16	0	1	0	0	0	0	0	0	0
ARHGAP15	ENSMMUG00000006528	ENSMMUT00000009146	protein_coding	0	4	0	1509	0	0	0	9	1478	0	0	0	0	1	0	3	23
ARHGAP15	ENSMMUG00000006528	ENSMMUT00000065302	protein_coding	0	1	0	210	0	0	0	5	173	0	0	0	0	1	0	0	33
ARHGAP15	ENSMMUG00000006528	ENSMMUT00000084996	protein_coding	0	4	0	1540	3	0	1	10	1515	0	0	0	0	1	0	3	12
ARHGAP15	ENSMMUG00000006528	ENSMMUT00000093597	protein_coding	0	3	0	1401	9	0	1	15	1365	0	0	0	0	1	0	2	12
ARHGAP15	ENSMMUG00000006528	ENSMMUT00000110135	protein_coding	0	1	0	996	1	0	1	4	979	0	0	0	0	1	0	0	12
ATG16L2	ENSMMUG00000001293	ENSMMUT00000001833	protein_coding	0	0	0	4	0	0	0	4	0	0	0	0	0	0	0	0	0
ATG16L2	ENSMMUG00000001293	ENSMMUT00000032864	protein_coding	0	0	0	4	0	0	0	4	0	0	0	0	0	0	0	0	0
ATG16L2	ENSMMUG00000001293	ENSMMUT00000043859	protein_coding	0	0	0	4	0	0	0	4	0	0	0	0	0	0	0	0	0
ATG3	ENSMMUG00000014232	ENSMMUT00000019973	protein_coding	1	3	0	68	2	0	2	2	51	0	0	0	1	0	0	3	12
ATG3	ENSMMUG00000014232	ENSMMUT00000083931	protein_coding	1	4	0	68	4	0	3	0	51	0	0	0	1	1	0	3	11
ATP5MC2	ENSMMUG00000016241	ENSMMUT00000022821	protein_coding	0	0	2	27	0	0	1	5	14	2	0	0	0	1	0	0	7
BAZ2B	ENSMMUG00000006182	ENSMMUT00000008650	protein_coding	0	4	2	368	0	0	0	7	344	2	0	0	0	0	0	4	17
BAZ2B	ENSMMUG00000006182	ENSMMUT00000008651	protein_coding	0	3	2	369	0	0	0	12	340	2	0	0	0	0	0	3	17
BAZ2B	ENSMMUG00000006182	ENSMMUT00000008652	protein_coding	0	3	2	369	0	0	0	12	340	2	0	0	0	0	0	3	17
BAZ2B	ENSMMUG00000006182	ENSMMUT00000045272	protein_coding	0	3	2	369	0	0	0	12	340	2	0	0	0	0	0	3	17
BAZ2B	ENSMMUG00000006182	ENSMMUT00000086024	protein_coding	0	3	2	369	0	0	0	12	340	2	0	0	0	0	0	3	17
BAZ2B	ENSMMUG00000006182	ENSMMUT00000095451	protein_coding	0	3	2	369	0	0	0	12	340	2	0	0	0	0	0	3	17
BRAP	ENSMMUG00000017107	ENSMMUT00000024051	protein_coding	0	2	0	17	0	0	0	5	9	0	0	0	0	0	0	2	3
BRAP	ENSMMUG00000017107	ENSMMUT00000082602	protein_coding	0	2	0	17	2	0	1	3	9	0	0	0	0	0	0	2	2
BRAP	ENSMMUG00000017107	ENSMMUT00000105029	protein_coding	0	2	0	17	0	0	1	5	9	0	0	0	0	0	0	2	2
BRAP	ENSMMUG00000017107	ENSMMUT00000108455	protein_coding	0	2	0	17	2	0	1	3	9	0	0	0	0	0	0	2	2
BRD9	ENSMMUG00000014738	ENSMMUT00000020673	protein_coding	0	5	0	131	1	0	2	24	72	0	0	0	0	0	0	5	32
BRD9	ENSMMUG00000014738	ENSMMUT00000104657	protein_coding	0	5	0	132	2	0	2	24	71	0	0	0	0	0	0	5	33
BTD	ENSMMUG00000020762	ENSMMUT00000053318	protein_coding	0	0	0	14	1	0	0	13	0	0	0	0	0	0	0	0	0
BTLA	ENSMMUG00000014231	ENSMMUT00000019970	protein_coding	0	1	3	79	0	0	0	10	62	3	0	0	0	0	0	1	7
C19H19orf44	ENSMMUG00000028852	ENSMMUT00000038681	protein_coding	0	2	1	24	0	0	0	22	2	1	0	0	0	0	0	2	0
C6H5orf49	ENSMMUG00000018745	ENSMMUT00000026354	protein_coding	0	3	0	31	5	0	0	22	4	0	0	0	0	0	0	3	0
CASP6	ENSMMUG00000008174	ENSMMUT00000011418	protein_coding	0	1	0	28	2	0	0	21	5	0	0	0	0	0	0	1	0
CASP6	ENSMMUG00000008174	ENSMMUT00000055031	protein_coding	0	1	0	28	1	0	0	22	5	0	0	0	0	0	0	1	0
CATSPERG	ENSMMUG00000014273	ENSMMUT00000020029	protein_coding	0	6	1	29	0	0	0	4	23	1	0	0	0	2	0	4	4
CBFB	ENSMMUG00000058815	ENSMMUT00000098957	protein_coding	0	2	1	90	2	0	0	6	77	1	0	0	0	1	0	1	6
CCNY	ENSMMUG00000006713	ENSMMUT00000009399	protein_coding	0	1	0	411	6	0	0	6	395	0	0	0	0	0	0	1	4
CCNY	ENSMMUG00000006713	ENSMMUT00000009400	protein_coding	0	1	0	408	0	0	0	9	395	0	0	0	0	0	0	1	4
CCNY	ENSMMUG00000006713	ENSMMUT00000061426	protein_coding	0	1	0	408	0	0	0	9	395	0	0	0	0	0	0	1	4
CCNY	ENSMMUG00000006713	ENSMMUT00000072307	protein_coding	0	1	0	326	1	0	0	8	312	0	0	0	0	0	0	1	5
CCNY	ENSMMUG00000006713	ENSMMUT00000074352	protein_coding	0	1	0	400	1	0	0	8	383	0	0	0	0	0	0	1	8
CCNY	ENSMMUG00000006713	ENSMMUT00000096151	protein_coding	0	1	0	400	1	0	0	8	383	0	0	0	0	0	0	1	8
CD200	ENSMMUG00000016076	ENSMMUT00000022608	protein_coding	0	2	0	69	0	0	0	3	56	0	0	0	0	0	0	2	10
CD200	ENSMMUG00000016076	ENSMMUT00000046999	protein_coding	0	2	0	68	0	0	0	2	56	0	0	0	0	0	0	2	10
CD200	ENSMMUG00000016076	ENSMMUT00000079922	protein_coding	0	2	0	321	0	0	0	14	297	0	0	0	0	0	0	2	10
CD200	ENSMMUG00000016076	ENSMMUT00000090195	protein_coding	0	2	0	69	0	0	0	3	56	0	0	0	0	0	0	2	10
CD200	ENSMMUG00000016076	ENSMMUT00000092329	protein_coding	0	2	0	49	0	0	0	8	30	0	0	0	0	0	0	2	11
CD200	ENSMMUG00000016076	ENSMMUT00000096680	protein_coding	0	2	0	69	0	0	0	3	56	0	0	0	0	0	0	2	10
CD200	ENSMMUG00000016076	ENSMMUT00000103473	protein_coding	0	2	0	34	0	0	0	12	14	0	0	0	0	0	0	2	8
CDC42SE2	ENSMMUG00000060388	ENSMMUT00000079283	protein_coding	0	1	0	110	10	1	1	2	87	0	0	0	0	0	0	0	10
CDC42SE2	ENSMMUG00000060388	ENSMMUT00000084570	protein_coding	0	1	0	112	10	1	1	2	99	0	0	0	0	0	0	0	0
CDC42SE2	ENSMMUG00000060388	ENSMMUT00000102240	protein_coding	0	1	0	112	10	1	1	2	99	0	0	0	0	0	0	0	0
CDC42SE2	ENSMMUG00000060388	ENSMMUT00000107060	protein_coding	0	1	0	110	10	1	1	2	87	0	0	0	0	0	0	0	10
CDC42SE2	ENSMMUG00000060388	ENSMMUT00000109559	protein_coding	0	1	0	84	10	1	3	2	62	0	0	0	0	0	0	0	7
CDCA5	ENSMMUG00000018767	ENSMMUT00000026384	protein_coding	0	0	0	1	0	0	0	0	0	0	0	0	0	0	0	0	1
CDH3	ENSMMUG00000010393	ENSMMUT00000039263	protein_coding	0	10	7	114	17	0	0	10	82	7	0	0	0	3	0	8	7
CELF2	ENSMMUG00000037449	ENSMMUT00000053348	protein_coding	0	0	0	1154	2	0	0	11	1121	0	0	0	0	0	0	0	20
CELF2	ENSMMUG00000037449	ENSMMUT00000055164	protein_coding	0	0	0	1095	0	0	0	12	1061	0	0	0	0	0	0	0	22
CELF2	ENSMMUG00000037449	ENSMMUT00000059545	protein_coding	0	0	0	682	0	0	0	12	657	0	0	0	0	0	0	0	13
CELF2	ENSMMUG00000037449	ENSMMUT00000074743	protein_coding	0	0	0	584	11	0	0	13	545	0	0	0	0	0	0	0	15
CELF2	ENSMMUG00000037449	ENSMMUT00000075150	protein_coding	0	0	0	1095	0	0	0	12	1061	0	0	0	0	0	0	0	22
CELF2	ENSMMUG00000037449	ENSMMUT00000076269	protein_coding	0	0	0	632	0	0	0	12	608	0	0	0	0	0	0	0	12
CELF2	ENSMMUG00000037449	ENSMMUT00000083264	protein_coding	0	0	0	413	0	0	0	8	390	0	0	0	0	0	0	0	15
CELF2	ENSMMUG00000037449	ENSMMUT00000092161	protein_coding	0	0	0	574	2	0	1	11	545	0	0	0	0	0	0	0	15
CELF2	ENSMMUG00000037449	ENSMMUT00000094813	protein_coding	0	0	0	1097	2	0	2	11	1060	0	0	0	0	0	0	0	22
CELF2	ENSMMUG00000037449	ENSMMUT00000097687	protein_coding	0	0	0	1098	2	0	0	12	1062	0	0	0	0	0	0	0	22
CERK	ENSMMUG00000020950	ENSMMUT00000029461	protein_coding	0	1	2	180	0	0	0	12	168	2	0	0	0	0	0	1	0
CERK	ENSMMUG00000020950	ENSMMUT00000043910	protein_coding	0	1	1	181	0	0	0	12	169	1	0	0	0	0	0	1	0
CERK	ENSMMUG00000020950	ENSMMUT00000086932	protein_coding	0	1	1	183	9	0	0	5	169	1	0	0	0	0	0	1	0
CERK	ENSMMUG00000020950	ENSMMUT00000093177	protein_coding	0	1	0	184	0	0	0	5	179	0	0	0	0	1	0	1	0
CERS5	ENSMMUG00000016471	ENSMMUT00000021093	protein_coding	0	0	1	104	3	0	0	1	90	1	0	0	0	0	0	0	10
CERS5	ENSMMUG00000016471	ENSMMUT00000023135	protein_coding	0	1	0	22	0	0	0	5	16	0	0	0	0	0	0	1	1
CERS5	ENSMMUG00000016471	ENSMMUT00000046679	protein_coding	0	1	0	22	4	0	0	1	16	0	0	0	0	0	0	1	1
CERS5	ENSMMUG00000016471	ENSMMUT00000059016	protein_coding	0	1	0	22	4	0	0	1	16	0	0	0	0	0	0	1	1
CERS5	ENSMMUG00000016471	ENSMMUT00000064210	protein_coding	0	0	0	71	0	0	0	5	61	0	0	0	0	0	0	0	5
CERS5	ENSMMUG00000016471	ENSMMUT00000070206	protein_coding	0	0	0	98	0	0	0	5	90	0	0	0	0	0	0	0	3
CERS5	ENSMMUG00000016471	ENSMMUT00000086310	protein_coding	0	1	0	22	4	0	0	1	16	0	0	0	0	0	0	1	1
CERS5	ENSMMUG00000016471	ENSMMUT00000100544	protein_coding	0	0	1	74	0	0	0	4	67	1	0	0	0	0	0	0	3
CERS5	ENSMMUG00000016471	ENSMMUT00000108096	protein_coding	0	0	0	98	0	0	0	5	90	0	0	0	0	0	0	0	3
CHEK2	ENSMMUG00000020486	ENSMMUT00000028833	protein_coding	0	0	2	29	0	0	0	2	26	2	0	0	0	0	0	0	1
CHEK2	ENSMMUG00000020486	ENSMMUT00000044127	protein_coding	0	0	2	28	0	0	0	2	25	2	0	0	0	0	0	0	1
CHERP	ENSMMUG00000012958	ENSMMUT00000018168	protein_coding	0	7	1	100	0	0	0	12	80	1	0	0	0	0	0	7	8
CHERP	ENSMMUG00000012958	ENSMMUT00000085311	protein_coding	0	8	1	101	7	0	0	7	80	1	0	0	0	1	0	7	8
CILP2	ENSMMUG00000011352	ENSMMUT00000015899	protein_coding	0	5	4	32	0	0	0	19	10	4	0	0	0	1	0	4	4
CLP1	ENSMMUG00000058453	ENSMMUT00000081089	protein_coding	0	0	0	11	0	0	0	1	2	0	0	0	0	0	0	0	8
CLP1	ENSMMUG00000058453	ENSMMUT00000092760	protein_coding	0	1	0	26	0	1	1	1	20	0	0	0	0	0	0	0	4
CLP1	ENSMMUG00000058453	ENSMMUT00000107267	protein_coding	0	0	0	24	0	0	0	1	13	0	0	0	0	0	0	0	10
COP1	ENSMMUG00000059669	ENSMMUT00000079940	protein_coding	0	2	0	273	0	0	0	14	252	0	0	0	0	1	0	1	8
COP1	ENSMMUG00000059669	ENSMMUT00000093677	protein_coding	0	2	0	204	0	0	0	1	196	0	0	0	0	1	0	1	8
COP1	ENSMMUG00000059669	ENSMMUT00000100035	protein_coding	0	2	0	277	1	0	0	9	260	0	0	0	0	1	0	1	8
COPG	ENSMMUG00000013163	ENSMMUT00000018466	protein_coding	0	1	0	56	0	0	0	21	30	0	0	0	0	0	0	1	5
COPG	ENSMMUG00000013163	ENSMMUT00000057114	protein_coding	0	1	0	57	0	0	0	22	30	0	0	0	0	0	0	1	5
COPG	ENSMMUG00000013163	ENSMMUT00000101109	protein_coding	0	1	0	58	9	0	0	15	29	0	0	0	0	0	0	1	5
COX6A1	ENSMMUG00000063609	ENSMMUT00000086889	protein_coding	0	0	1	8	0	0	0	3	2	1	0	0	0	0	0	0	3
CPQ	ENSMMUG00000003878	ENSMMUT00000005499	protein_coding	0	3	2	766	3	0	0	2	754	2	0	0	0	0	0	3	7
CPQ	ENSMMUG00000003878	ENSMMUT00000005500	protein_coding	0	4	2	776	0	1	3	0	769	2	0	0	0	0	0	3	4
CPQ	ENSMMUG00000003878	ENSMMUT00000103015	protein_coding	0	4	2	694	2	1	2	3	679	2	0	0	0	0	0	3	8
CPQ	ENSMMUG00000003878	ENSMMUT00000108580	protein_coding	0	3	2	766	2	0	2	3	754	2	0	0	0	0	0	3	5
CPSF1	ENSMMUG00000007380	ENSMMUT00000010324	pseudogene	0	0	0	44	0	0	0	22	19	0	3	0	0	0	0	0	0
CRB2	ENSMMUG00000006345	ENSMMUT00000008901	protein_coding	0	0	1	37	0	0	0	34	3	1	0	0	0	0	0	0	0
CTSF	ENSMMUG00000002496	ENSMMUT00000003551	protein_coding	0	1	1	16	1	0	0	6	10	1	0	0	0	1	0	0	0
CTSF	ENSMMUG00000002496	ENSMMUT00000092972	protein_coding	0	1	1	16	3	0	0	6	8	1	0	0	0	1	0	0	0
CTSF	ENSMMUG00000002496	ENSMMUT00000101467	protein_coding	0	1	1	16	2	0	0	6	9	1	0	0	0	1	0	0	0
CTSF	ENSMMUG00000002496	ENSMMUT00000101911	protein_coding	0	1	1	16	2	0	0	6	9	1	0	0	0	1	0	0	0
CUL9	ENSMMUG00000005434	ENSMMUT00000007645	protein_coding	0	11	8	58	0	0	0	6	38	8	0	0	0	1	0	10	15
CUL9	ENSMMUG00000005434	ENSMMUT00000065536	protein_coding	0	11	8	58	0	0	0	6	38	8	0	0	0	1	0	10	15
CUL9	ENSMMUG00000005434	ENSMMUT00000092544	protein_coding	0	11	8	58	0	0	0	6	38	8	0	0	0	1	0	10	15
CYP2C18	ENSMMUG00000018330	ENSMMUT00000000178	protein_coding	0	0	2	44	2	0	0	3	36	2	0	0	0	0	0	0	3
CYP2C18	ENSMMUG00000018330	ENSMMUT00000005676	protein_coding	0	2	1	50	1	0	0	3	43	1	0	0	0	2	0	0	4
CYP2C18	ENSMMUG00000018330	ENSMMUT00000025761	protein_coding	1	0	1	27	1	0	0	0	22	1	0	0	0	0	1	0	4
CYP2C18	ENSMMUG00000018330	ENSMMUT00000025764	protein_coding	0	1	1	50	0	0	0	4	43	1	0	0	0	1	0	0	4
CYP2C18	ENSMMUG00000018330	ENSMMUT00000027784	protein_coding	0	1	1	190	0	0	0	4	183	1	0	0	0	1	0	0	4
CYP2C18	ENSMMUG00000018330	ENSMMUT00000071997	protein_coding	1	0	1	164	0	0	0	17	143	1	0	0	0	0	1	0	4
DENND1A	ENSMMUG00000006348	ENSMMUT00000008907	protein_coding	0	6	8	961	0	0	0	37	923	8	0	0	0	0	0	6	1
DENND1A	ENSMMUG00000006348	ENSMMUT00000055576	protein_coding	0	6	8	988	0	0	0	37	941	8	0	0	0	0	0	6	10
DENND1A	ENSMMUG00000006348	ENSMMUT00000068340	protein_coding	1	6	8	946	0	0	0	37	908	8	0	0	1	0	0	6	2
DENND1A	ENSMMUG00000006348	ENSMMUT00000082135	protein_coding	0	0	1	228	0	0	1	4	214	1	0	0	0	0	0	0	9
DIP2B	ENSMMUG00000010565	ENSMMUT00000014786	protein_coding	0	5	1	236	0	0	0	7	230	1	0	0	0	2	0	3	1
DIP2B	ENSMMUG00000010565	ENSMMUT00000046650	protein_coding	0	5	1	236	0	0	0	5	232	1	0	0	0	2	0	3	1
DIP2B	ENSMMUG00000010565	ENSMMUT00000058357	protein_coding	0	5	1	236	6	0	0	1	230	1	0	0	0	2	0	3	1
DIP2B	ENSMMUG00000010565	ENSMMUT00000079446	protein_coding	0	5	1	236	0	0	0	7	230	1	0	0	0	2	0	3	1
DIP2B	ENSMMUG00000010565	ENSMMUT00000089472	protein_coding	0	5	1	236	0	0	0	7	230	1	0	0	0	2	0	3	1
DIP2B	ENSMMUG00000010565	ENSMMUT00000091762	protein_coding	0	5	1	236	0	0	0	7	230	1	0	0	0	2	0	3	1
DIP2B	ENSMMUG00000010565	ENSMMUT00000094383	protein_coding	0	5	1	236	0	0	0	7	230	1	0	0	0	2	0	3	1
DIP2B	ENSMMUG00000010565	ENSMMUT00000098729	protein_coding	0	5	1	236	0	0	0	7	230	1	0	0	0	2	0	3	1
DIP2B	ENSMMUG00000010565	ENSMMUT00000104612	protein_coding	0	5	1	236	0	0	0	7	230	1	0	0	0	2	0	3	1
DLG2	ENSMMUG00000007921	ENSMMUT00000011089	protein_coding	0	5	0	2583	1	1	2	20	2540	0	0	0	0	0	0	4	20
DLG2	ENSMMUG00000007921	ENSMMUT00000011093	protein_coding	0	4	0	2162	0	0	0	21	2137	0	0	0	0	0	0	4	4
DLG2	ENSMMUG00000007921	ENSMMUT00000043823	protein_coding	0	5	2	4420	0	0	0	21	4393	2	0	0	0	1	0	4	7
DLG2	ENSMMUG00000007921	ENSMMUT00000056505	protein_coding	0	5	2	2271	1	0	0	20	2222	2	0	0	0	0	0	5	28
DLG2	ENSMMUG00000007921	ENSMMUT00000056736	protein_coding	0	4	0	1693	0	0	0	21	1640	0	0	0	0	0	0	4	32
DLG2	ENSMMUG00000007921	ENSMMUT00000062677	protein_coding	0	2	0	2164	1	0	0	20	2139	0	0	0	0	0	0	2	4
DLG2	ENSMMUG00000007921	ENSMMUT00000063621	protein_coding	0	5	2	2271	1	0	0	20	2222	2	0	0	0	0	0	5	28
DLG2	ENSMMUG00000007921	ENSMMUT00000076198	protein_coding	0	4	0	2162	1	0	0	20	2137	0	0	0	0	0	0	4	4
DLG2	ENSMMUG00000007921	ENSMMUT00000097659	protein_coding	0	5	2	1850	2	0	0	2	1818	2	0	0	0	0	0	5	28
DNPH1	ENSMMUG00000013990	ENSMMUT00000019637	protein_coding	0	0	1	12	0	0	0	9	1	1	0	0	0	0	0	0	2
DOK1	ENSMMUG00000002139	ENSMMUT00000003020	protein_coding	0	3	4	23	0	0	0	12	2	4	0	0	0	0	0	3	9
DOK1	ENSMMUG00000002139	ENSMMUT00000095621	protein_coding	0	3	4	22	0	0	0	11	2	4	0	0	0	0	0	3	9
DRC7	ENSMMUG00000015692	ENSMMUT00000022023	protein_coding	0	0	0	6	0	0	0	0	0	0	0	0	0	0	0	0	6
EHBP1	ENSMMUG00000016668	ENSMMUT00000023426	protein_coding	0	7	2	305	0	1	1	11	284	2	0	0	0	1	0	5	10
EHBP1	ENSMMUG00000016668	ENSMMUT00000080558	protein_coding	0	5	2	276	0	0	0	11	261	2	0	0	0	1	0	4	5
EHBP1	ENSMMUG00000016668	ENSMMUT00000081027	protein_coding	0	5	2	360	0	0	0	11	344	2	0	0	0	1	0	4	6
EHBP1	ENSMMUG00000016668	ENSMMUT00000092455	protein_coding	0	7	2	359	0	1	1	11	342	2	0	0	0	1	0	5	6
EHBP1	ENSMMUG00000016668	ENSMMUT00000099291	protein_coding	0	7	2	307	1	1	1	11	286	2	0	0	0	1	0	5	9
EHBP1	ENSMMUG00000016668	ENSMMUT00000103802	protein_coding	0	7	2	359	0	1	1	11	342	2	0	0	0	1	0	5	6
EHBP1	ENSMMUG00000016668	ENSMMUT00000109727	protein_coding	0	7	2	269	1	1	1	2	256	2	0	0	0	1	0	5	10
EIF4EBP3	ENSMMUG00000019582	ENSMMUT00000013653	protein_coding	0	7	2	111	0	0	0	8	98	2	0	0	0	1	0	6	6
EIF4EBP3	ENSMMUG00000019582	ENSMMUT00000027504	protein_coding	0	7	2	91	0	0	0	3	83	2	0	0	0	1	0	6	6
EIF4EBP3	ENSMMUG00000019582	ENSMMUT00000065291	protein_coding	0	7	1	112	0	0	0	8	99	1	0	0	0	1	0	6	6
EIF4EBP3	ENSMMUG00000019582	ENSMMUT00000097915	protein_coding	0	6	2	112	0	0	0	8	98	2	0	0	0	0	0	6	6
EIF4EBP3	ENSMMUG00000019582	ENSMMUT00000098763	protein_coding	0	1	2	18	1	1	2	7	3	2	0	0	0	0	0	0	5
EIF4EBP3	ENSMMUG00000019582	ENSMMUT00000099474	protein_coding	0	7	2	91	0	0	0	3	83	2	0	0	0	1	0	6	6
EIF4EBP3	ENSMMUG00000019582	ENSMMUT00000102080	protein_coding	0	7	2	111	0	0	0	8	98	2	0	0	0	1	0	6	6
EIF4EBP3	ENSMMUG00000019582	ENSMMUT00000102115	protein_coding	0	7	2	111	0	0	0	8	98	2	0	0	0	1	0	6	6
EIF5B	ENSMMUG00000018946	ENSMMUT00000026638	protein_coding	0	1	0	38	0	0	0	20	18	0	0	0	0	0	0	1	0
EIF5B	ENSMMUG00000018946	ENSMMUT00000077593	protein_coding	0	1	0	38	0	0	0	20	18	0	0	0	0	0	0	1	0
EIF5B	ENSMMUG00000018946	ENSMMUT00000080381	protein_coding	0	1	0	42	2	0	0	22	18	0	0	0	0	0	0	1	0
EME2	ENSMMUG00000060835	ENSMMUT00000088738	protein_coding	0	2	0	42	0	0	0	0	1	0	0	0	0	0	0	2	41
ENSMMUG00000000353	ENSMMUG00000000353	ENSMMUT00000000514	protein_coding	0	0	0	131	0	0	0	0	131	0	0	0	0	0	0	0	0
ENSMMUG00000008604	ENSMMUG00000008604	ENSMMUT00000012030	protein_coding	0	2	0	17	4	0	0	4	3	0	0	0	0	0	0	2	6
ENSMMUG00000008604	ENSMMUG00000008604	ENSMMUT00000042025	protein_coding	0	2	0	22	0	0	0	10	7	0	0	0	0	0	0	2	5
ENSMMUG00000008604	ENSMMUG00000008604	ENSMMUT00000079598	protein_coding	0	2	0	17	4	0	0	4	3	0	0	0	0	0	0	2	6
ENSMMUG00000015542	ENSMMUG00000015542	ENSMMUT00000021795	protein_coding	0	0	1	28	0	0	0	1	25	1	0	0	0	0	0	0	2
ENSMMUG00000015613	ENSMMUG00000015613	ENSMMUT00000062832	protein_coding	0	0	0	19	0	0	1	0	16	0	0	0	0	0	0	0	2
ENSMMUG00000025635	ENSMMUG00000025635	ENSMMUT00000035336	snoRNA	0	0	0	6	0	0	0	2	0	0	0	0	0	0	0	0	4
ENSMMUG00000029338	ENSMMUG00000029338	ENSMMUT00000028376	protein_coding	0	0	1	18	0	0	0	7	0	1	0	0	0	0	0	0	11
ENSMMUG00000033225	ENSMMUG00000033225	ENSMMUT00000048959	snoRNA	0	0	0	12	0	0	0	3	0	0	0	0	0	0	0	0	9
ENSMMUG00000040029	ENSMMUG00000040029	ENSMMUT00000061489	protein_coding	0	0	2	13	0	0	0	4	0	2	0	0	0	0	0	0	9
ENSMMUG00000041514	ENSMMUG00000041514	ENSMMUT00000064231	snoRNA	0	0	0	15	0	0	0	10	0	0	0	0	0	0	0	0	5
ENSMMUG00000044928	ENSMMUG00000044928	ENSMMUT00000057436	protein_coding	0	0	3	37	0	0	0	22	0	3	0	0	0	0	0	0	15
ENSMMUG00000048052	ENSMMUG00000048052	ENSMMUT00000067915	snoRNA	0	0	0	15	0	0	0	10	0	0	0	0	0	0	0	0	5
ENSMMUG00000049688	ENSMMUG00000049688	ENSMMUT00000102670	protein_coding	0	0	0	3	0	0	0	3	0	0	0	0	0	0	0	0	0
ENSMMUG00000049778	ENSMMUG00000049778	ENSMMUT00000102851	protein_coding	0	6	0	121	12	6	21	5	59	0	0	0	0	0	0	0	24
ENSMMUG00000049922	ENSMMUG00000049922	ENSMMUT00000086760	pseudogene	0	1	0	27	0	0	0	20	1	0	2	0	0	1	0	0	5
ENSMMUG00000050119	ENSMMUG00000050119	ENSMMUT00000086156	protein_coding	0	0	0	10	0	0	0	4	0	0	0	0	0	0	0	0	6
ENSMMUG00000050170	ENSMMUG00000050170	ENSMMUT00000101150		0	0	0	19	0	0	0	0	7	0	5	0	0	0	0	0	7
ENSMMUG00000050245	ENSMMUG00000050245	ENSMMUT00000094140	protein_coding	0	0	0	11	1	0	0	0	0	0	0	0	0	0	0	0	10
ENSMMUG00000050379	ENSMMUG00000050379	ENSMMUT00000089665	protein_coding	0	0	0	22	0	0	0	8	0	0	0	0	0	0	0	0	14
ENSMMUG00000050469	ENSMMUG00000050469	ENSMMUT00000087920	protein_coding	0	0	0	2	0	0	0	2	0	0	0	0	0	0	0	0	0
ENSMMUG00000051128	ENSMMUG00000051128	ENSMMUT00000092422	pseudogene	0	0	0	40	0	0	0	21	0	0	2	0	0	0	0	0	17
ENSMMUG00000051202	ENSMMUG00000051202	ENSMMUT00000096104	pseudogene	0	0	0	51	0	0	0	20	0	0	8	0	0	0	0	0	23
ENSMMUG00000051704	ENSMMUG00000051704	ENSMMUT00000093166	protein_coding	0	0	0	2	0	0	0	0	0	0	0	0	0	0	0	0	2
ENSMMUG00000051769	ENSMMUG00000051769	ENSMMUT00000083450	protein_coding	0	0	0	10	0	0	0	2	0	0	0	0	0	0	0	0	8
ENSMMUG00000051886	ENSMMUG00000051886	ENSMMUT00000092063	protein_coding	0	0	0	11	0	0	0	1	0	0	0	0	0	0	0	0	10
ENSMMUG00000051921	ENSMMUG00000051921	ENSMMUT00000094750		0	0	0	25	0	0	0	25	0	0	0	0	0	0	0	0	0
ENSMMUG00000051946	ENSMMUG00000051946	ENSMMUT00000098982	pseudogene	0	0	0	22	0	0	0	5	0	0	12	0	0	0	0	0	5
ENSMMUG00000052103	ENSMMUG00000052103	ENSMMUT00000105271	protein_coding	0	0	0	64	5	0	1	29	0	0	0	0	0	0	0	0	29
ENSMMUG00000052501	ENSMMUG00000052501	ENSMMUT00000108695	protein_coding	0	0	0	17	0	0	1	8	0	0	0	0	0	0	0	0	8
ENSMMUG00000052511	ENSMMUG00000052511	ENSMMUT00000097923	protein_coding	0	0	0	23	0	0	0	12	0	0	0	0	0	0	0	0	11
ENSMMUG00000052631	ENSMMUG00000052631	ENSMMUT00000098448		0	0	0	13	0	0	0	7	0	0	0	0	0	0	0	0	6
ENSMMUG00000052831	ENSMMUG00000052831	ENSMMUT00000091631	protein_coding	0	0	0	32	0	0	0	15	0	0	0	0	0	0	0	0	17
ENSMMUG00000053146	ENSMMUG00000053146	ENSMMUT00000087560	protein_coding	0	0	0	4	0	0	0	0	0	0	0	0	0	0	0	0	4
ENSMMUG00000053810	ENSMMUG00000053810	ENSMMUT00000097648	pseudogene	0	0	0	22	0	0	0	11	0	0	1	0	0	0	0	0	10
ENSMMUG00000054646	ENSMMUG00000054646	ENSMMUT00000096048		0	0	0	36	0	0	0	0	8	0	9	0	0	0	0	0	19
ENSMMUG00000054948	ENSMMUG00000054948	ENSMMUT00000092272	protein_coding	0	0	0	90	0	0	0	0	85	0	0	0	0	0	0	0	5
ENSMMUG00000055918	ENSMMUG00000055918	ENSMMUT00000110353	protein_coding	0	0	0	37	0	0	0	25	0	0	0	0	0	0	0	0	12
ENSMMUG00000056045	ENSMMUG00000056045	ENSMMUT00000088882		0	0	0	6	0	0	0	6	0	0	0	0	0	0	0	0	0
ENSMMUG00000056075	ENSMMUG00000056075	ENSMMUT00000092638	protein_coding	0	0	0	33	0	0	2	8	16	0	0	0	0	0	0	0	7
ENSMMUG00000056239	ENSMMUG00000056239	ENSMMUT00000085210	protein_coding	0	0	0	26	0	0	0	9	6	0	0	0	0	0	0	0	11
ENSMMUG00000056440	ENSMMUG00000056440	ENSMMUT00000079681		0	0	0	8	0	0	0	1	0	0	1	0	0	0	0	0	6
ENSMMUG00000056681	ENSMMUG00000056681	ENSMMUT00000080943	protein_coding	0	3	4	38	0	0	0	30	0	4	0	0	0	0	0	3	8
ENSMMUG00000056927	ENSMMUG00000056927	ENSMMUT00000106467	protein_coding	0	0	1	6	0	0	0	3	0	1	0	0	0	0	0	0	3
ENSMMUG00000057639	ENSMMUG00000057639	ENSMMUT00000094732	protein_coding	0	0	0	6	0	0	0	2	0	0	0	0	0	0	0	0	4
ENSMMUG00000057852	ENSMMUG00000057852	ENSMMUT00000091059	protein_coding	0	0	0	8	0	0	0	8	0	0	0	0	0	0	0	0	0
ENSMMUG00000058082	ENSMMUG00000058082	ENSMMUT00000105070	protein_coding	0	1	0	21	0	1	2	5	0	0	0	0	0	0	0	0	14
ENSMMUG00000058134	ENSMMUG00000058134	ENSMMUT00000088069	protein_coding	0	0	0	6	0	0	0	4	0	0	0	0	0	0	0	0	2
ENSMMUG00000058577	ENSMMUG00000058577	ENSMMUT00000091020	protein_coding	0	0	0	1	0	0	0	1	0	0	0	0	0	0	0	0	0
ENSMMUG00000059803	ENSMMUG00000059803	ENSMMUT00000081338	protein_coding	0	0	0	17	0	0	0	17	0	0	0	0	0	0	0	0	0
ENSMMUG00000059853	ENSMMUG00000059853	ENSMMUT00000108102	protein_coding	0	0	0	10	0	0	0	10	0	0	0	0	0	0	0	0	0
ENSMMUG00000060018	ENSMMUG00000060018	ENSMMUT00000099957	protein_coding	0	1	0	24	2	0	0	6	0	0	0	0	0	0	0	1	16
ENSMMUG00000060041	ENSMMUG00000060041	ENSMMUT00000109666		0	0	0	25	0	0	0	0	0	0	0	0	0	0	0	0	25
ENSMMUG00000060821	ENSMMUG00000060821	ENSMMUT00000095414	protein_coding	0	1	1	28	0	0	0	13	0	1	0	0	0	0	0	1	15
ENSMMUG00000060971	ENSMMUG00000060971	ENSMMUT00000081999	protein_coding	0	0	0	10	0	0	0	1	0	0	0	0	0	0	0	0	9
ENSMMUG00000061242	ENSMMUG00000061242	ENSMMUT00000108684	protein_coding	0	2	0	35	5	1	1	2	0	0	0	0	0	0	0	1	27
ENSMMUG00000061300	ENSMMUG00000061300	ENSMMUT00000091469	protein_coding	0	0	0	12	0	0	0	4	0	0	0	0	0	0	0	0	8
ENSMMUG00000061886	ENSMMUG00000061886	ENSMMUT00000094611	protein_coding	0	0	0	29	1	0	0	18	0	0	0	0	0	0	0	0	10
ENSMMUG00000062242	ENSMMUG00000062242	ENSMMUT00000097902		0	0	0	15	0	0	0	15	0	0	0	0	0	0	0	0	0
ENSMMUG00000062436	ENSMMUG00000062436	ENSMMUT00000091376	protein_coding	0	1	0	12	1	0	2	9	0	0	0	0	0	0	0	1	0
ENSMMUG00000063513	ENSMMUG00000063513	ENSMMUT00000099788	protein_coding	0	1	0	10	0	1	2	0	1	0	0	0	0	0	0	0	7
ENSMMUG00000063606	ENSMMUG00000063606	ENSMMUT00000105274	protein_coding	0	0	0	36	0	0	0	15	0	0	0	0	0	0	0	0	21
ENSMMUG00000063647	ENSMMUG00000063647	ENSMMUT00000091865	protein_coding	0	0	0	3	0	0	0	3	0	0	0	0	0	0	0	0	0
ENSMMUG00000063735	ENSMMUG00000063735	ENSMMUT00000088435		0	0	0	4	0	0	0	1	0	0	1	0	0	0	0	0	2
ENSMMUG00000064232	ENSMMUG00000064232	ENSMMUT00000093582	protein_coding	0	2	0	20	0	1	3	0	9	0	0	0	0	1	0	0	8
ENSMMUG00000064232	ENSMMUG00000064232	ENSMMUT00000102355	protein_coding	0	2	0	20	0	2	4	0	8	0	0	0	0	0	0	0	8
ENSMMUG00000064591	ENSMMUG00000064591	ENSMMUT00000087008	protein_coding	0	0	0	10	0	0	0	5	0	0	0	0	0	0	0	0	5
ENSMMUG00000065125	ENSMMUG00000065125	ENSMMUT00000099597	protein_coding	0	0	0	39	2	0	7	23	2	0	0	0	0	0	0	0	5
EP300	ENSMMUG00000000893	ENSMMUT00000001272	protein_coding	0	8	0	92	0	0	0	4	83	0	0	0	0	0	0	8	5
EP300	ENSMMUG00000000893	ENSMMUT00000066228	protein_coding	0	8	0	116	0	0	0	4	105	0	0	0	0	0	0	8	7
EP300	ENSMMUG00000000893	ENSMMUT00000080799	protein_coding	0	8	0	117	1	0	3	3	105	0	0	0	0	0	0	8	5
EP300	ENSMMUG00000000893	ENSMMUT00000088262	protein_coding	0	7	0	117	0	0	0	4	106	0	0	0	0	0	0	7	7
EP300	ENSMMUG00000000893	ENSMMUT00000089464	protein_coding	0	6	0	118	0	0	0	4	107	0	0	0	0	0	0	6	7
EP300	ENSMMUG00000000893	ENSMMUT00000092245	protein_coding	0	8	0	116	0	0	0	4	105	0	0	0	0	0	0	8	7
EP300	ENSMMUG00000000893	ENSMMUT00000102044	protein_coding	0	8	0	116	0	0	0	4	105	0	0	0	0	0	0	8	7
EP300	ENSMMUG00000000893	ENSMMUT00000104065	protein_coding	0	8	0	116	0	0	0	4	105	0	0	0	0	0	0	8	7
EP300	ENSMMUG00000000893	ENSMMUT00000107174	protein_coding	0	7	0	117	0	0	0	4	106	0	0	0	0	0	0	7	7
EVI2B	ENSMMUG00000008603	ENSMMUT00000012029	protein_coding	0	0	1	32	1	0	0	8	14	1	0	0	0	0	0	0	9
EXOC6B	ENSMMUG00000046512	ENSMMUT00000017006	protein_coding	0	0	0	648	0	0	0	16	625	0	0	0	0	0	0	0	7
EXOC6B	ENSMMUG00000046512	ENSMMUT00000064175	protein_coding	0	0	0	658	11	0	0	15	625	0	0	0	0	0	0	0	7
FAM155A	ENSMMUG00000030627	ENSMMUT00000043033	protein_coding	0	0	0	2577	0	0	0	21	2537	0	0	0	0	0	0	0	19
FAU	ENSMMUG00000018776	ENSMMUT00000026396	protein_coding	0	2	0	33	1	1	2	16	3	0	0	0	0	0	0	1	11
FBH1	ENSMMUG00000015143	ENSMMUT00000021229	protein_coding	0	6	1	146	1	0	0	16	108	1	0	0	0	0	0	6	21
FBH1	ENSMMUG00000015143	ENSMMUT00000021234	protein_coding	0	6	1	123	0	0	0	11	96	1	0	0	0	0	0	6	16
FBH1	ENSMMUG00000015143	ENSMMUT00000070491	protein_coding	0	7	1	140	0	0	0	11	118	1	0	0	0	0	0	7	11
FBH1	ENSMMUG00000015143	ENSMMUT00000077723	protein_coding	0	7	1	140	0	0	0	11	118	1	0	0	0	0	0	7	11
FBH1	ENSMMUG00000015143	ENSMMUT00000085396	protein_coding	0	6	1	146	1	0	0	16	108	1	0	0	0	0	0	6	21
FBH1	ENSMMUG00000015143	ENSMMUT00000088402	protein_coding	0	6	1	138	0	0	0	11	104	1	0	0	0	0	0	6	23
FBH1	ENSMMUG00000015143	ENSMMUT00000089693	protein_coding	0	7	1	140	0	0	0	11	118	1	0	0	0	0	0	7	11
FBH1	ENSMMUG00000015143	ENSMMUT00000090046	protein_coding	0	6	1	137	0	0	0	11	99	1	0	0	0	0	0	6	27
FBH1	ENSMMUG00000015143	ENSMMUT00000104659	protein_coding	0	6	1	101	0	0	2	11	76	1	0	0	0	0	0	6	12
FCHSD2	ENSMMUG00000001294	ENSMMUT00000001834	protein_coding	0	1	3	149	0	0	1	4	132	3	0	0	0	0	0	1	12
FCHSD2	ENSMMUG00000001294	ENSMMUT00000067259	protein_coding	0	1	3	145	0	0	0	0	132	3	0	0	0	0	0	1	13
FCHSD2	ENSMMUG00000001294	ENSMMUT00000073883	protein_coding	0	1	3	145	0	0	0	0	132	3	0	0	0	0	0	1	13
FCHSD2	ENSMMUG00000001294	ENSMMUT00000078072	protein_coding	0	1	3	139	0	0	0	0	130	3	0	0	0	0	0	1	9
FCHSD2	ENSMMUG00000001294	ENSMMUT00000080416	protein_coding	0	1	2	146	0	0	0	2	131	2	0	0	0	0	0	1	13
FNIP1	ENSMMUG00000006165	ENSMMUT00000008627	protein_coding	0	4	5	241	0	0	0	10	223	5	0	0	0	1	0	3	9
FNIP1	ENSMMUG00000006165	ENSMMUT00000008628	protein_coding	0	4	5	430	0	0	0	10	410	5	0	0	0	1	0	3	11
FNIP1	ENSMMUG00000006165	ENSMMUT00000008629	protein_coding	0	4	5	241	0	0	0	10	223	5	0	0	0	1	0	3	9
FNIP1	ENSMMUG00000006165	ENSMMUT00000008630	protein_coding	0	4	5	241	0	0	0	10	223	5	0	0	0	1	0	3	9
FNIP1	ENSMMUG00000006165	ENSMMUT00000008631	protein_coding	0	4	5	211	0	0	0	10	198	5	0	0	0	1	0	3	4
FNIP1	ENSMMUG00000006165	ENSMMUT00000008634	protein_coding	0	3	0	216	0	0	1	2	203	0	0	0	0	0	0	3	10
FNIP1	ENSMMUG00000006165	ENSMMUT00000008635	protein_coding	0	4	0	187	10	0	1	4	162	0	0	0	0	0	0	4	10
FNIP1	ENSMMUG00000006165	ENSMMUT00000008636	protein_coding	0	4	0	186	0	0	0	13	162	0	0	0	0	0	0	4	11
FNIP1	ENSMMUG00000006165	ENSMMUT00000086035	protein_coding	0	4	5	241	0	0	0	10	223	5	0	0	0	1	0	3	9
FNIP1	ENSMMUG00000006165	ENSMMUT00000104766	protein_coding	0	4	5	241	3	0	1	7	223	5	0	0	0	1	0	3	8
GATC	ENSMMUG00000046665	ENSMMUT00000056559	protein_coding	0	1	2	22	5	0	0	3	9	2	0	0	0	0	0	1	5
GATC	ENSMMUG00000046665	ENSMMUT00000100057	protein_coding	0	1	2	26	6	0	0	6	9	2	0	0	0	0	0	1	5
GIGYF2	ENSMMUG00000012211	ENSMMUT00000017100	protein_coding	0	1	0	239	7	0	1	3	226	0	0	0	0	1	0	1	2
GIGYF2	ENSMMUG00000012211	ENSMMUT00000044384	protein_coding	0	1	0	238	0	0	1	9	226	0	0	0	0	1	0	1	2
GIGYF2	ENSMMUG00000012211	ENSMMUT00000044386	protein_coding	0	1	0	157	0	0	0	9	142	0	0	0	0	1	0	1	6
GJD3	ENSMMUG00000012489	ENSMMUT00000017509	protein_coding	0	0	0	21	0	0	0	21	0	0	0	0	0	0	0	0	0
GLIS3	ENSMMUG00000057568	ENSMMUT00000046140	protein_coding	0	4	3	1097	0	1	6	18	1047	3	0	0	0	0	0	3	26
GLIS3	ENSMMUG00000057568	ENSMMUT00000109597	protein_coding	0	3	3	1139	11	0	1	10	1087	3	0	0	0	0	0	3	30
GNAI2	ENSMMUG00000020116	ENSMMUT00000028299	protein_coding	0	3	0	16	0	0	0	4	5	0	0	0	0	1	0	2	8
GNAI2	ENSMMUG00000056280	ENSMMUT00000028300	protein_coding	0	0	0	63	8	0	0	7	46	0	0	0	0	0	0	0	2
GNAI2	ENSMMUG00000056280	ENSMMUT00000030131	protein_coding	0	0	0	56	0	0	0	9	45	0	0	0	0	0	0	0	2
GPHN	ENSMMUG00000009520	ENSMMUT00000013280	protein_coding	0	2	0	535	1	0	2	3	525	0	0	0	0	0	0	2	4
GPHN	ENSMMUG00000009520	ENSMMUT00000039797	protein_coding	0	2	0	535	0	0	0	4	525	0	0	0	0	0	0	2	6
GPHN	ENSMMUG00000009520	ENSMMUT00000055085	protein_coding	0	6	0	364	0	0	0	4	355	0	0	0	0	0	0	6	5
GPHN	ENSMMUG00000009520	ENSMMUT00000068471	protein_coding	0	2	0	535	1	0	2	3	525	0	0	0	0	0	0	2	4
GPHN	ENSMMUG00000009520	ENSMMUT00000099362	protein_coding	0	0	0	51	3	0	2	13	25	0	0	0	0	0	0	0	8
GRAMD4	ENSMMUG00000020949	ENSMMUT00000029460	protein_coding	0	6	0	590	0	0	0	27	533	0	0	0	0	1	0	5	31
GRAMD4	ENSMMUG00000020949	ENSMMUT00000066194	protein_coding	0	7	0	403	12	0	0	5	352	0	0	0	0	1	0	6	35
GRAMD4	ENSMMUG00000020949	ENSMMUT00000071260	protein_coding	0	6	0	668	0	0	0	14	633	0	0	0	0	1	0	5	22
GRAMD4	ENSMMUG00000020949	ENSMMUT00000082586	protein_coding	0	6	0	668	0	0	0	15	623	0	0	0	0	1	0	5	31
GRAMD4	ENSMMUG00000020949	ENSMMUT00000083343	protein_coding	0	6	0	544	0	0	0	13	501	0	0	0	0	1	0	5	31
GRAMD4	ENSMMUG00000020949	ENSMMUT00000083754	protein_coding	0	6	0	668	0	0	0	14	624	0	0	0	0	1	0	5	31
GRAMD4	ENSMMUG00000020949	ENSMMUT00000088589	protein_coding	0	6	0	531	0	0	0	15	486	0	0	0	0	1	0	5	31
GRAMD4	ENSMMUG00000020949	ENSMMUT00000089602	protein_coding	0	8	0	464	0	1	3	14	429	0	0	0	0	1	0	6	19
GRAMD4	ENSMMUG00000020949	ENSMMUT00000090290	protein_coding	0	7	0	533	12	0	0	5	486	0	0	0	0	1	0	6	31
GRAMD4	ENSMMUG00000020949	ENSMMUT00000099267	protein_coding	0	6	0	716	8	0	0	27	651	0	0	0	0	1	0	5	31
GTPBP1	ENSMMUG00000007277	ENSMMUT00000010166	protein_coding	0	0	0	6	0	0	0	0	0	0	0	0	0	0	0	0	6
GTPBP1	ENSMMUG00000007277	ENSMMUT00000064988	protein_coding	0	0	0	4	0	0	0	0	0	0	0	0	0	0	0	0	4
GUCA1B	ENSMMUG00000003999	ENSMMUT00000005664	protein_coding	0	0	0	1	0	0	0	0	0	0	0	0	0	0	0	0	1
GUCA1B	ENSMMUG00000003999	ENSMMUT00000020556	protein_coding	0	0	0	1	0	0	0	0	0	0	0	0	0	0	0	0	1
H1-10	ENSMMUG00000043091	ENSMMUT00000056738	protein_coding	0	0	0	1	0	0	0	1	0	0	0	0	0	0	0	0	0
HCN1	ENSMMUG00000059786	ENSMMUT00000093532	protein_coding	0	5	0	645	0	0	0	13	624	0	0	0	0	1	0	4	9
HCN1	ENSMMUG00000059786	ENSMMUT00000095188	protein_coding	0	3	0	647	0	0	0	13	626	0	0	0	0	1	0	2	9
HDAC1	ENSMMUG00000009948	ENSMMUT00000013891	protein_coding	0	2	0	43	0	0	0	15	26	0	0	0	0	0	0	2	2
HIGD1C	ENSMMUG00000037566	ENSMMUT00000074860	protein_coding	0	1	0	28	0	0	0	14	9	0	0	0	0	0	0	1	5
HMCES	ENSMMUG00000013167	ENSMMUT00000018472	protein_coding	0	0	2	40	1	0	3	11	18	2	0	0	0	0	0	0	7
HMCES	ENSMMUG00000013167	ENSMMUT00000072881	protein_coding	0	1	2	39	6	0	0	6	18	2	0	0	0	1	0	0	10
HMCES	ENSMMUG00000013167	ENSMMUT00000089965	protein_coding	0	0	2	40	6	0	2	6	18	2	0	0	0	0	0	0	8
HSCB	ENSMMUG00000020489	ENSMMUT00000028837	protein_coding	0	0	0	1	0	0	0	0	1	0	0	0	0	0	0	0	0
IGFL3	ENSMMUG00000063797	ENSMMUT00000105248	protein_coding	0	1	1	147	0	0	0	5	119	1	0	0	0	0	0	1	23
IGFL4	ENSMMUG00000041352	ENSMMUT00000056060	protein_coding	0	4	1	37	0	2	7	1	23	1	0	0	0	0	0	2	6
IGFL4	ENSMMUG00000041352	ENSMMUT00000079766	protein_coding	0	2	1	36	0	0	2	0	23	1	0	0	0	0	0	2	11
IGFL4	ENSMMUG00000041352	ENSMMUT00000096492	protein_coding	0	2	1	16	1	0	1	0	14	1	0	0	0	0	0	2	0
INO80B	ENSMMUG00000002728	ENSMMUT00000003883	protein_coding	0	2	1	25	10	0	0	10	4	1	0	0	0	0	0	2	1
JOSD1	ENSMMUG00000021083	ENSMMUT00000029654	protein_coding	0	0	0	35	7	0	1	1	16	0	0	0	0	0	0	0	10
JPT2	ENSMMUG00000000979	ENSMMUT00000001398	protein_coding	0	0	0	18	1	0	0	17	0	0	0	0	0	0	0	0	0
JPT2	ENSMMUG00000000979	ENSMMUT00000063322	protein_coding	0	0	0	14	0	0	0	14	0	0	0	0	0	0	0	0	0
KANSL1	ENSMMUG00000004129	ENSMMUT00000005863	protein_coding	0	1	2	132	0	0	0	6	125	2	0	0	0	0	0	1	1
KANSL1	ENSMMUG00000004129	ENSMMUT00000041230	protein_coding	0	1	2	132	0	0	1	6	125	2	0	0	0	0	0	1	0
KANSL1	ENSMMUG00000004129	ENSMMUT00000066551	protein_coding	0	1	2	132	0	0	0	6	125	2	0	0	0	0	0	1	1
KANSL1	ENSMMUG00000004129	ENSMMUT00000074534	protein_coding	0	1	2	132	0	0	0	6	125	2	0	0	0	0	0	1	1
KCNJ13	ENSMMUG00000058645	ENSMMUT00000087840	protein_coding	0	0	1	21	0	0	0	10	7	1	0	0	0	0	0	0	4
KIF11	ENSMMUG00000023266	ENSMMUT00000032729	protein_coding	0	5	6	59	0	0	0	4	51	6	0	0	0	1	0	5	4
KREMEN1	ENSMMUG00000021370	ENSMMUT00000030079	protein_coding	0	0	2	169	0	0	0	12	147	2	0	0	0	0	0	0	10
KREMEN1	ENSMMUG00000021370	ENSMMUT00000103465	protein_coding	0	0	2	98	0	0	0	27	66	2	0	0	0	0	0	0	5
KYAT3	ENSMMUG00000018795	ENSMMUT00000011992	protein_coding	0	6	1	74	0	0	0	6	58	1	0	0	0	1	0	5	11
KYAT3	ENSMMUG00000018795	ENSMMUT00000026430	protein_coding	0	6	1	80	0	0	1	2	66	1	0	0	0	1	0	5	12
KYAT3	ENSMMUG00000018795	ENSMMUT00000083008	protein_coding	0	6	1	76	2	0	0	6	56	1	0	0	0	1	0	5	13
LCK	ENSMMUG00000040694	ENSMMUT00000084876	protein_coding	0	0	0	3	0	0	0	3	0	0	0	0	0	0	0	0	0
LCK	ENSMMUG00000040694	ENSMMUT00000088382	protein_coding	0	0	0	3	0	0	0	3	0	0	0	0	0	0	0	0	0
LCK	ENSMMUG00000040694	ENSMMUT00000105222	protein_coding	0	0	0	3	0	0	0	3	0	0	0	0	0	0	0	0	0
LCK	ENSMMUG00000040694	ENSMMUT00000109096	protein_coding	0	0	0	3	0	0	0	3	0	0	0	0	0	0	0	0	0
LCK	ENSMMUG00000040694	ENSMMUT00000109340	protein_coding	0	0	0	3	0	0	0	3	0	0	0	0	0	0	0	0	0
LETMD1	ENSMMUG00000012453	ENSMMUT00000017457	protein_coding	0	0	0	11	0	0	1	0	6	0	0	0	0	0	0	0	4
LETMD1	ENSMMUG00000012453	ENSMMUT00000017460	protein_coding	0	0	0	11	0	0	1	0	6	0	0	0	0	0	0	0	4
LETMD1	ENSMMUG00000012453	ENSMMUT00000017462	protein_coding	0	0	0	11	0	0	1	0	6	0	0	0	0	0	0	0	4
LETMD1	ENSMMUG00000012453	ENSMMUT00000046626	protein_coding	0	0	0	11	0	0	0	0	6	0	0	0	0	0	0	0	5
LETMD1	ENSMMUG00000012453	ENSMMUT00000060754	protein_coding	0	0	0	11	0	0	0	0	6	0	0	0	0	0	0	0	5
LETMD1	ENSMMUG00000012453	ENSMMUT00000080655	protein_coding	0	0	0	11	0	0	0	0	6	0	0	0	0	0	0	0	5
LETMD1	ENSMMUG00000012453	ENSMMUT00000106546	protein_coding	0	1	0	11	0	1	4	0	3	0	0	0	0	0	0	0	4
LHFPL3	ENSMMUG00000004436	ENSMMUT00000006287	protein_coding	0	3	0	684	0	0	0	19	651	0	0	0	0	1	0	2	15
LOXL3	ENSMMUG00000002138	ENSMMUT00000043436	protein_coding	0	2	1	20	0	0	1	0	5	1	0	0	0	0	0	2	14
LSM14A	ENSMMUG00000021614	ENSMMUT00000030420	protein_coding	0	2	0	84	0	0	0	18	66	0	0	0	0	0	0	2	0
LSM14A	ENSMMUG00000021614	ENSMMUT00000055568	protein_coding	0	1	0	97	0	0	0	12	85	0	0	0	0	0	0	1	0
LSM14A	ENSMMUG00000021614	ENSMMUT00000059465	protein_coding	0	2	0	106	4	0	0	18	84	0	0	0	0	0	0	2	0
LSM14A	ENSMMUG00000021614	ENSMMUT00000059620	protein_coding	0	2	0	93	3	0	0	22	68	0	0	0	0	0	0	2	0
LSM14A	ENSMMUG00000021614	ENSMMUT00000066877	protein_coding	0	2	0	106	4	0	0	18	84	0	0	0	0	0	0	2	0
LSM14A	ENSMMUG00000021614	ENSMMUT00000067493	protein_coding	0	2	0	94	3	0	0	20	71	0	0	0	0	0	0	2	0
LSM14A	ENSMMUG00000021614	ENSMMUT00000074665	protein_coding	0	2	0	78	0	0	0	12	52	0	0	0	0	0	0	2	14
M1AP	ENSMMUG00000002140	ENSMMUT00000003025	protein_coding	0	0	2	75	10	0	0	13	49	2	0	0	0	0	0	0	3
M1AP	ENSMMUG00000002140	ENSMMUT00000043434	protein_coding	0	0	2	67	0	0	0	15	49	2	0	0	0	0	0	0	3
MAGI3	ENSMMUG00000017817	ENSMMUT00000025037	protein_coding	0	4	5	406	0	0	0	6	396	5	0	0	0	0	0	4	4
MAGI3	ENSMMUG00000017817	ENSMMUT00000046340	protein_coding	0	3	3	408	0	0	0	11	393	3	0	0	0	0	0	3	4
MAP4K1	ENSMMUG00000021630	ENSMMUT00000058716	protein_coding	0	0	0	8	1	0	0	7	0	0	0	0	0	0	0	0	0
MAPK8IP3	ENSMMUG00000017496	ENSMMUT00000024597	protein_coding	0	10	3	259	0	0	0	37	211	3	0	0	0	6	0	4	17
MAPK8IP3	ENSMMUG00000017496	ENSMMUT00000072883	protein_coding	0	10	4	258	0	0	0	37	210	4	0	0	0	6	0	4	17
MAPK8IP3	ENSMMUG00000017496	ENSMMUT00000074103	protein_coding	0	10	3	259	0	0	0	37	211	3	0	0	0	6	0	4	17
MAPK8IP3	ENSMMUG00000017496	ENSMMUT00000082012	protein_coding	0	1	0	156	30	0	0	10	99	0	0	0	0	1	0	0	18
MAPT	ENSMMUG00000004122	ENSMMUT00000001151	protein_coding	0	0	0	5	0	0	0	5	0	0	0	0	0	0	0	0	0
MAPT	ENSMMUG00000004122	ENSMMUT00000005855	protein_coding	0	0	0	6	0	0	0	6	0	0	0	0	0	0	0	0	0
MAPT	ENSMMUG00000004122	ENSMMUT00000005859	protein_coding	0	0	0	5	0	0	0	5	0	0	0	0	0	0	0	0	0
MAPT	ENSMMUG00000004122	ENSMMUT00000087846	protein_coding	0	0	0	6	0	0	0	6	0	0	0	0	0	0	0	0	0
MAPT	ENSMMUG00000004122	ENSMMUT00000102984	protein_coding	0	0	0	6	0	0	0	6	0	0	0	0	0	0	0	0	0
MARCKSL1	ENSMMUG00000009951	ENSMMUT00000013893	protein_coding	0	0	0	22	0	0	2	5	4	0	0	0	0	0	0	0	11
MCM4	ENSMMUG00000015360	ENSMMUT00000021534	protein_coding	0	1	1	12	0	0	0	0	4	1	0	0	0	0	0	1	8
MCM4	ENSMMUG00000015360	ENSMMUT00000109569	protein_coding	0	2	1	11	0	0	1	0	6	1	0	0	0	1	0	1	5
MCUB	ENSMMUG00000052933	ENSMMUT00000011414	protein_coding	0	3	2	193	3	0	0	8	169	2	0	0	0	0	0	3	13
METTL7A	ENSMMUG00000018485	ENSMMUT00000025992	protein_coding	0	0	0	9	0	0	0	9	0	0	0	0	0	0	0	0	0
MIR4785	ENSMMUG00000039559	ENSMMUT00000064822	miRNA	0	0	0	24	0	0	0	9	0	0	2	0	0	0	0	0	13
MOGS	ENSMMUG00000002726	ENSMMUT00000003881	protein_coding	0	0	4	23	8	0	0	10	1	4	0	0	0	0	0	0	4
MRPL11	ENSMMUG00000008876	ENSMMUT00000012413	protein_coding	0	1	1	13	3	0	0	0	6	1	0	0	0	0	0	1	4
MRPL49	ENSMMUG00000018778	ENSMMUT00000026398	protein_coding	0	1	1	38	2	1	2	10	5	1	0	0	0	0	0	0	19
MRPL53	ENSMMUG00000061711	ENSMMUT00000085450	protein_coding	0	0	0	3	0	0	0	3	0	0	0	0	0	0	0	0	0
MRPL53	ENSMMUG00000061711	ENSMMUT00000106918	protein_coding	0	0	0	1	0	0	0	1	0	0	0	0	0	0	0	0	0
MRPS34	ENSMMUG00000018594	ENSMMUT00000026138	protein_coding	0	3	3	48	7	1	1	35	1	3	0	0	0	0	0	2	4
MTMR3	ENSMMUG00000022236	ENSMMUT00000031278	protein_coding	0	1	2	134	6	0	0	14	112	2	0	0	0	0	0	1	2
MTMR3	ENSMMUG00000022236	ENSMMUT00000031280	protein_coding	0	1	2	135	6	0	0	14	115	2	0	0	0	0	0	1	0
MTMR3	ENSMMUG00000022236	ENSMMUT00000058863	protein_coding	0	1	2	135	6	0	0	14	115	2	0	0	0	0	0	1	0
MTMR3	ENSMMUG00000022236	ENSMMUT00000081754	protein_coding	0	1	2	93	7	0	0	14	71	2	0	0	0	0	0	1	1
MTMR3	ENSMMUG00000022236	ENSMMUT00000087476	protein_coding	0	1	2	138	15	0	0	8	115	2	0	0	0	0	0	1	0
MTMR3	ENSMMUG00000022236	ENSMMUT00000091226	protein_coding	0	1	2	125	9	0	0	13	102	2	0	0	0	0	0	1	1
MTMR3	ENSMMUG00000022236	ENSMMUT00000098765	protein_coding	0	1	2	135	6	0	0	14	115	2	0	0	0	0	0	1	0
MTMR3	ENSMMUG00000022236	ENSMMUT00000101026	protein_coding	0	1	2	135	8	0	0	14	113	2	0	0	0	0	0	1	0
MTR	ENSMMUG00000010073	ENSMMUT00000014067	protein_coding	0	10	2	298	0	0	0	15	259	2	0	0	0	0	0	10	24
MTR	ENSMMUG00000010073	ENSMMUT00000044422	protein_coding	0	13	2	339	6	3	5	21	297	2	0	0	0	0	0	10	10
MYO15A	ENSMMUG00000018344	ENSMMUT00000071499	protein_coding	0	0	0	4	0	0	0	4	0	0	0	0	0	0	0	0	0
Metazoa_SRP	ENSMMUG00000038096	ENSMMUT00000071719	misc_RNA	0	0	0	30	0	0	0	14	0	0	0	0	0	0	0	0	16
Metazoa_SRP	ENSMMUG00000038942	ENSMMUT00000067417	misc_RNA	0	0	0	30	0	0	0	29	0	0	0	0	0	0	0	0	1
Metazoa_SRP	ENSMMUG00000039774	ENSMMUT00000074849	misc_RNA	0	0	0	47	0	0	0	25	0	0	0	0	0	0	0	0	22
Metazoa_SRP	ENSMMUG00000040305	ENSMMUT00000057191	misc_RNA	0	0	0	23	0	0	0	13	0	0	0	0	0	0	0	0	10
Metazoa_SRP	ENSMMUG00000042122	ENSMMUT00000067069	misc_RNA	0	0	0	16	0	0	0	16	0	0	0	0	0	0	0	0	0
Metazoa_SRP	ENSMMUG00000045492	ENSMMUT00000056436	misc_RNA	0	0	0	18	0	0	0	9	0	0	0	0	0	0	0	0	9
Metazoa_SRP	ENSMMUG00000048406	ENSMMUT00000065292	misc_RNA	0	0	0	1	0	0	0	0	0	0	0	0	0	0	0	0	1
Metazoa_SRP	ENSMMUG00000049455	ENSMMUT00000091949	misc_RNA	0	0	0	4	0	0	0	4	0	0	0	0	0	0	0	0	0
Metazoa_SRP	ENSMMUG00000049559	ENSMMUT00000038733	misc_RNA	0	0	0	19	0	0	0	7	0	0	0	0	0	0	0	0	12
Metazoa_SRP	ENSMMUG00000049564	ENSMMUT00000099656	misc_RNA	0	0	0	6	0	0	0	4	0	0	0	0	0	0	0	0	2
Metazoa_SRP	ENSMMUG00000049980	ENSMMUT00000107726	misc_RNA	0	0	0	11	0	0	0	8	0	0	0	0	0	0	0	0	3
Metazoa_SRP	ENSMMUG00000050098	ENSMMUT00000099378	misc_RNA	0	0	0	17	0	0	0	17	0	0	0	0	0	0	0	0	0
Metazoa_SRP	ENSMMUG00000050164	ENSMMUT00000094290	misc_RNA	0	0	0	23	0	0	0	12	0	0	0	0	0	0	0	0	11
Metazoa_SRP	ENSMMUG00000050288	ENSMMUT00000097431	misc_RNA	0	0	0	48	0	0	0	34	0	0	0	0	0	0	0	0	14
Metazoa_SRP	ENSMMUG00000050810	ENSMMUT00000084995	misc_RNA	0	0	0	18	0	0	0	9	0	0	0	0	0	0	0	0	9
Metazoa_SRP	ENSMMUG00000050827	ENSMMUT00000101359	misc_RNA	0	0	0	37	0	0	0	13	0	0	0	0	0	0	0	0	24
Metazoa_SRP	ENSMMUG00000051367	ENSMMUT00000090520	misc_RNA	0	0	0	19	0	0	0	14	0	0	0	0	0	0	0	0	5
Metazoa_SRP	ENSMMUG00000051860	ENSMMUT00000087801	misc_RNA	0	0	0	3	0	0	0	0	0	0	0	0	0	0	0	0	3
Metazoa_SRP	ENSMMUG00000051973	ENSMMUT00000106610	misc_RNA	0	0	0	26	0	0	0	8	0	0	0	0	0	0	0	0	18
Metazoa_SRP	ENSMMUG00000053350	ENSMMUT00000083828	misc_RNA	0	0	0	15	0	0	0	12	0	0	0	0	0	0	0	0	3
Metazoa_SRP	ENSMMUG00000054400	ENSMMUT00000104987	misc_RNA	0	0	0	52	0	0	0	30	0	0	0	0	0	0	0	0	22
Metazoa_SRP	ENSMMUG00000054662	ENSMMUT00000081826	misc_RNA	0	0	0	24	0	0	0	14	0	0	0	0	0	0	0	0	10
Metazoa_SRP	ENSMMUG00000055564	ENSMMUT00000079822	misc_RNA	0	0	0	30	0	0	0	9	0	0	0	0	0	0	0	0	21
Metazoa_SRP	ENSMMUG00000055702	ENSMMUT00000108952	misc_RNA	0	0	0	21	0	0	0	17	0	0	0	0	0	0	0	0	4
Metazoa_SRP	ENSMMUG00000056109	ENSMMUT00000083439	misc_RNA	0	0	0	2	0	0	0	2	0	0	0	0	0	0	0	0	0
Metazoa_SRP	ENSMMUG00000056882	ENSMMUT00000080592	misc_RNA	0	0	0	14	0	0	0	2	0	0	0	0	0	0	0	0	12
Metazoa_SRP	ENSMMUG00000057720	ENSMMUT00000097690	misc_RNA	0	0	0	10	0	0	0	1	0	0	0	0	0	0	0	0	9
Metazoa_SRP	ENSMMUG00000058413	ENSMMUT00000103205	misc_RNA	0	0	0	28	0	0	0	23	0	0	0	0	0	0	0	0	5
Metazoa_SRP	ENSMMUG00000058803	ENSMMUT00000088990	misc_RNA	0	0	0	19	0	0	0	5	0	0	0	0	0	0	0	0	14
Metazoa_SRP	ENSMMUG00000058935	ENSMMUT00000102256	misc_RNA	0	0	0	4	0	0	0	0	0	0	0	0	0	0	0	0	4
Metazoa_SRP	ENSMMUG00000059828	ENSMMUT00000081450	misc_RNA	0	0	0	12	0	0	0	8	0	0	0	0	0	0	0	0	4
Metazoa_SRP	ENSMMUG00000060013	ENSMMUT00000094896	misc_RNA	0	0	0	10	0	0	0	2	0	0	0	0	0	0	0	0	8
Metazoa_SRP	ENSMMUG00000060240	ENSMMUT00000090666	misc_RNA	0	0	0	6	0	0	0	5	0	0	0	0	0	0	0	0	1
Metazoa_SRP	ENSMMUG00000060319	ENSMMUT00000083957	misc_RNA	0	0	0	3	0	0	0	0	0	0	0	0	0	0	0	0	3
Metazoa_SRP	ENSMMUG00000061447	ENSMMUT00000101998	misc_RNA	0	0	0	32	0	0	0	17	0	0	0	0	0	0	0	0	15
Metazoa_SRP	ENSMMUG00000063213	ENSMMUT00000079931	misc_RNA	0	0	0	44	0	0	0	15	0	0	0	0	0	0	0	0	29
Metazoa_SRP	ENSMMUG00000063479	ENSMMUT00000099623	misc_RNA	0	0	0	6	0	0	0	6	0	0	0	0	0	0	0	0	0
Metazoa_SRP	ENSMMUG00000063662	ENSMMUT00000086957	misc_RNA	0	0	0	4	0	0	0	1	0	0	0	0	0	0	0	0	3
Metazoa_SRP	ENSMMUG00000063987	ENSMMUT00000088820	misc_RNA	0	0	0	1	0	0	0	1	0	0	0	0	0	0	0	0	0
Metazoa_SRP	ENSMMUG00000064509	ENSMMUT00000086297	misc_RNA	0	0	0	6	0	0	0	3	0	0	0	0	0	0	0	0	3
Metazoa_SRP	ENSMMUG00000065182	ENSMMUT00000084796	misc_RNA	0	0	0	25	0	0	0	9	0	0	0	0	0	0	0	0	16
Metazoa_SRP	ENSMMUG00000065245	ENSMMUT00000085149	misc_RNA	0	0	0	29	0	0	0	17	0	0	0	0	0	0	0	0	12
Metazoa_SRP	ENSMMUG00000065324	ENSMMUT00000082244	misc_RNA	0	0	0	35	0	0	0	10	0	0	0	0	0	0	0	0	25
NAA15	ENSMMUG00000018184	ENSMMUT00000025557	protein_coding	0	1	0	51	0	0	0	7	43	0	0	0	0	0	0	1	1
NAA15	ENSMMUG00000018184	ENSMMUT00000095418	protein_coding	0	1	0	53	0	0	0	7	44	0	0	0	0	0	0	1	2
NAA15	ENSMMUG00000018184	ENSMMUT00000103321	protein_coding	0	1	0	55	0	0	1	7	45	0	0	0	0	0	0	1	2
NAA15	ENSMMUG00000018184	ENSMMUT00000110159	protein_coding	0	1	0	85	4	0	0	11	61	0	0	0	0	0	0	1	9
NF1	ENSMMUG00000008605	ENSMMUT00000009540	protein_coding	0	9	3	314	0	0	0	8	304	3	0	0	0	2	0	7	4
NF1	ENSMMUG00000008605	ENSMMUT00000012031	protein_coding	0	9	3	280	0	0	0	8	272	3	0	0	0	2	0	7	2
NF1	ENSMMUG00000008605	ENSMMUT00000042026	protein_coding	0	9	3	314	0	0	0	8	304	3	0	0	0	2	0	7	4
NF1	ENSMMUG00000008605	ENSMMUT00000066456	protein_coding	0	9	3	314	0	0	0	8	304	3	0	0	0	2	0	7	4
NF1	ENSMMUG00000008605	ENSMMUT00000067534	protein_coding	0	9	3	314	0	0	0	8	304	3	0	0	0	2	0	7	4
NF1	ENSMMUG00000008605	ENSMMUT00000076386	protein_coding	0	8	3	310	0	0	0	8	300	3	0	0	0	2	0	6	4
NF1	ENSMMUG00000008605	ENSMMUT00000091310	protein_coding	0	8	3	315	0	0	0	8	305	3	0	0	0	2	0	6	4
NF1	ENSMMUG00000008605	ENSMMUT00000096079	protein_coding	0	9	3	314	0	0	0	8	304	3	0	0	0	2	0	7	4
NF1	ENSMMUG00000008605	ENSMMUT00000100785	protein_coding	0	9	3	314	0	0	0	8	304	3	0	0	0	2	0	7	4
NME3	ENSMMUG00000003857	ENSMMUT00000059367	protein_coding	0	7	1	49	3	4	9	32	1	1	0	0	0	0	0	3	4
NPAS4	ENSMMUG00000015982	ENSMMUT00000022472	protein_coding	0	7	0	49	0	0	2	5	6	0	0	0	0	0	0	7	36
NRG3	ENSMMUG00000017380	ENSMMUT00000024443	protein_coding	0	3	0	3208	0	0	0	24	3164	0	0	0	0	0	0	3	20
NRG4	ENSMMUG00000020882	ENSMMUT00000040342	protein_coding	0	0	1	94	0	0	0	12	71	1	0	0	0	0	0	0	11
NRG4	ENSMMUG00000020882	ENSMMUT00000087757	protein_coding	0	0	0	61	1	0	0	0	54	0	0	0	0	0	0	0	6
NRG4	ENSMMUG00000020882	ENSMMUT00000103708	protein_coding	0	0	0	67	0	0	0	0	61	0	0	0	0	0	0	0	6
NSMCE2	ENSMMUG00000003542	ENSMMUT00000005007	protein_coding	0	2	2	400	1	0	1	6	382	2	0	0	0	0	0	2	10
NSMCE2	ENSMMUG00000003542	ENSMMUT00000106097	protein_coding	0	2	2	400	2	0	1	5	382	2	0	0	0	0	0	2	10
OMG	ENSMMUG00000006824	ENSMMUT00000009541	protein_coding	0	0	1	13	0	0	0	8	1	1	0	0	0	0	0	0	4
OPCML	ENSMMUG00000047242	ENSMMUT00000028417	protein_coding	0	4	2	707	0	0	0	34	656	2	0	0	0	2	0	3	18
OPCML	ENSMMUG00000047242	ENSMMUT00000028418	protein_coding	0	3	1	1392	0	0	0	34	1344	1	0	0	0	0	0	3	14
OPCML	ENSMMUG00000047242	ENSMMUT00000069147	protein_coding	0	3	1	709	0	0	0	34	657	1	0	0	0	0	0	3	18
OPCML	ENSMMUG00000047242	ENSMMUT00000091585	protein_coding	0	3	1	705	0	0	0	34	655	1	0	0	0	0	0	3	16
OTX1	ENSMMUG00000051405	ENSMMUT00000082562	protein_coding	0	0	0	35	6	0	0	12	6	0	0	0	0	0	0	0	11
PCDH9	ENSMMUG00000005620	ENSMMUT00000007903	protein_coding	0	8	1	3876	0	0	0	16	3828	1	0	0	0	0	0	8	32
PCDH9	ENSMMUG00000005620	ENSMMUT00000007904	protein_coding	0	8	1	3876	0	0	0	16	3828	1	0	0	0	0	0	8	32
PCDH9	ENSMMUG00000005620	ENSMMUT00000043210	protein_coding	0	8	1	168	0	0	0	30	106	1	0	0	0	0	0	8	32
PCDH9	ENSMMUG00000005620	ENSMMUT00000055519	protein_coding	0	8	1	512	0	0	0	14	466	1	0	0	0	0	0	8	32
PCDH9	ENSMMUG00000005620	ENSMMUT00000074887	protein_coding	0	8	1	624	0	0	0	34	558	1	0	0	0	0	0	8	32
PCDH9	ENSMMUG00000005620	ENSMMUT00000083452	protein_coding	0	8	1	119	3	0	0	29	55	1	0	0	0	0	0	8	32
PCNT	ENSMMUG00000012914	ENSMMUT00000018114	protein_coding	0	19	20	292	0	0	0	5	266	20	0	0	0	2	0	18	22
PCNT	ENSMMUG00000012914	ENSMMUT00000080056	protein_coding	0	18	20	293	0	0	0	5	266	20	0	0	0	1	0	18	22
PEBP4	ENSMMUG00000018345	ENSMMUT00000039103	protein_coding	0	3	0	530	0	0	3	5	514	0	0	0	0	1	0	2	9
PEG3	ENSMMUG00000055669	ENSMMUT00000025089	protein_coding	0	4	6	127	0	0	0	12	104	6	0	0	0	1	0	3	12
PEG3	ENSMMUG00000055669	ENSMMUT00000090513	protein_coding	0	6	4	81	0	0	0	9	68	4	0	0	0	0	0	6	4
PEG3	ENSMMUG00000055669	ENSMMUT00000095449	protein_coding	0	6	4	70	0	0	0	9	50	4	0	0	0	0	0	6	11
PEG3	ENSMMUG00000055669	ENSMMUT00000096536	protein_coding	0	6	4	64	0	0	0	9	47	4	0	0	0	0	0	6	8
PEG3	ENSMMUG00000055669	ENSMMUT00000100090	protein_coding	0	6	4	70	0	0	0	9	50	4	0	0	0	0	0	6	11
PEG3	ENSMMUG00000055669	ENSMMUT00000104006	protein_coding	0	6	4	58	0	0	3	9	38	4	0	0	0	0	0	6	8
PEG3	ENSMMUG00000055669	ENSMMUT00000105365	protein_coding	0	6	4	70	0	0	0	9	50	4	0	0	0	0	0	6	11
PEG3	ENSMMUG00000055669	ENSMMUT00000105618	protein_coding	0	6	4	70	0	0	0	9	50	4	0	0	0	0	0	6	11
PFKFB3	ENSMMUG00000010596	ENSMMUT00000014823	protein_coding	0	5	0	161	0	0	0	21	116	0	0	0	0	1	0	4	25
PFKFB3	ENSMMUG00000010596	ENSMMUT00000014826	protein_coding	0	5	2	206	0	0	0	11	171	2	0	0	0	2	0	4	25
PFKFB3	ENSMMUG00000010596	ENSMMUT00000014827	protein_coding	0	5	0	141	0	0	0	20	97	0	0	0	0	1	0	4	25
PFKFB3	ENSMMUG00000010596	ENSMMUT00000014828	protein_coding	0	5	0	298	0	0	0	23	258	0	0	0	0	1	0	4	18
PFKFB3	ENSMMUG00000010596	ENSMMUT00000043334	protein_coding	0	5	0	171	3	0	3	8	136	0	0	0	0	1	0	4	22
PFKFB3	ENSMMUG00000010596	ENSMMUT00000054224	protein_coding	0	5	0	298	0	0	0	23	258	0	0	0	0	1	0	4	18
PFKFB3	ENSMMUG00000010596	ENSMMUT00000099182	protein_coding	0	5	0	171	7	0	2	8	132	0	0	0	0	1	0	4	23
PFKFB3	ENSMMUG00000010596	ENSMMUT00000102646	protein_coding	0	1	0	274	5	0	0	17	236	0	0	0	0	1	0	0	17
PILRA	ENSMMUG00000043070	ENSMMUT00000025875	protein_coding	0	0	0	8	0	0	0	0	6	0	0	0	0	0	0	0	2
PILRA	ENSMMUG00000043070	ENSMMUT00000070070	protein_coding	0	0	0	3	0	0	0	0	0	0	0	0	0	0	0	0	3
PILRA	ENSMMUG00000043070	ENSMMUT00000072388	protein_coding	0	0	0	8	0	0	0	0	6	0	0	0	0	0	0	0	2
PKHD1	ENSMMUG00000016993	ENSMMUT00000023889	protein_coding	1	22	31	1133	0	0	0	18	1107	31	0	1	1	2	0	21	10
PLCL1	ENSMMUG00000012822	ENSMMUT00000017988	protein_coding	0	5	1	112	0	0	0	10	90	1	0	0	0	0	0	5	12
PLCL1	ENSMMUG00000012822	ENSMMUT00000053680	protein_coding	0	5	3	420	0	0	0	10	408	3	0	0	0	0	0	5	2
PLCL1	ENSMMUG00000012822	ENSMMUT00000076307	protein_coding	0	6	2	658	0	0	0	10	635	2	0	0	0	0	0	6	13
PLCL1	ENSMMUG00000012822	ENSMMUT00000083748	protein_coding	0	5	1	183	0	0	0	10	155	1	0	0	0	0	0	5	18
PLCL1	ENSMMUG00000012822	ENSMMUT00000086882	protein_coding	0	5	1	422	0	0	0	10	409	1	0	0	0	0	0	5	3
PLCL1	ENSMMUG00000012822	ENSMMUT00000087679	protein_coding	0	5	1	282	0	0	0	10	271	1	0	0	0	0	0	5	1
PLCL1	ENSMMUG00000012822	ENSMMUT00000096916	protein_coding	0	5	1	331	5	0	1	5	311	1	0	0	0	0	0	5	9
PLCL1	ENSMMUG00000012822	ENSMMUT00000100056	protein_coding	0	7	1	135	5	0	0	5	117	1	0	0	0	1	0	6	9
PLCL1	ENSMMUG00000012822	ENSMMUT00000101250	protein_coding	0	6	1	133	0	0	0	10	118	1	0	0	0	1	0	5	6
PLCL1	ENSMMUG00000012822	ENSMMUT00000104669	protein_coding	0	6	1	330	5	0	1	5	310	1	0	0	0	0	0	6	9
PLSCR3	ENSMMUG00000015617	ENSMMUT00000021907	protein_coding	0	2	1	24	3	0	3	13	3	1	0	0	0	0	0	2	2
PLSCR3	ENSMMUG00000015617	ENSMMUT00000109659	protein_coding	0	2	1	25	3	0	3	13	5	1	0	0	0	0	0	2	1
PPP1R21	ENSMMUG00000022853	ENSMMUT00000032170	protein_coding	0	7	3	162	1	0	2	7	136	3	0	0	0	2	0	6	17
PPP1R21	ENSMMUG00000022853	ENSMMUT00000032171	protein_coding	0	7	3	159	0	0	0	8	136	3	0	0	0	2	0	6	16
PPP1R21	ENSMMUG00000022853	ENSMMUT00000078761	protein_coding	0	7	3	159	0	0	0	8	136	3	0	0	0	2	0	6	16
PPP6R2	ENSMMUG00000009075	ENSMMUT00000012702	protein_coding	0	5	3	111	0	1	1	18	92	3	0	0	0	0	0	4	0
PPP6R2	ENSMMUG00000009075	ENSMMUT00000012703	protein_coding	0	5	3	110	0	0	0	18	92	3	0	0	0	0	0	5	0
PPP6R2	ENSMMUG00000009075	ENSMMUT00000078456	protein_coding	0	4	3	111	0	0	0	18	81	3	0	0	0	0	0	4	12
PPP6R2	ENSMMUG00000009075	ENSMMUT00000093379	protein_coding	0	5	3	111	0	1	1	18	92	3	0	0	0	0	0	4	0
PRKDC	ENSMMUG00000015347	ENSMMUT00000021524	protein_coding	0	15	4	179	0	0	0	4	167	4	0	0	0	3	0	12	11
PRKDC	ENSMMUG00000015347	ENSMMUT00000021529	protein_coding	0	15	4	179	0	0	0	4	167	4	0	0	0	3	0	12	11
PSMD8	ENSMMUG00000038221	ENSMMUT00000044616	protein_coding	0	3	0	3	0	0	0	0	0	0	0	0	0	0	0	3	3
PSMD8	ENSMMUG00000038221	ENSMMUT00000076980	protein_coding	0	3	0	3	0	0	0	0	0	0	0	0	0	0	0	3	3
PVRIG	ENSMMUG00000047872	ENSMMUT00000056586	protein_coding	0	2	3	9	0	0	0	5	3	3	0	0	0	0	0	2	1
PVRIG	ENSMMUG00000047872	ENSMMUT00000086508	protein_coding	0	1	3	17	6	0	0	3	7	3	0	0	0	0	0	1	1
RAB3C	ENSMMUG00000005181	ENSMMUT00000007081	protein_coding	0	0	0	729	0	0	0	21	701	0	0	0	0	0	0	0	7
RAB3C	ENSMMUG00000005181	ENSMMUT00000007295	protein_coding	0	0	0	766	1	0	0	20	733	0	0	0	0	0	0	0	12
RAB3C	ENSMMUG00000005181	ENSMMUT00000079641	protein_coding	0	0	0	771	0	0	0	21	736	0	0	0	0	0	0	0	14
RABL2B	ENSMMUG00000022914	ENSMMUT00000032257	protein_coding	0	0	0	9	0	0	0	0	8	0	0	0	0	0	0	0	1
RABL2B	ENSMMUG00000022914	ENSMMUT00000057561	protein_coding	0	0	0	10	0	0	0	0	8	0	0	0	0	0	0	0	2
RABL2B	ENSMMUG00000022914	ENSMMUT00000072875	protein_coding	0	0	0	9	0	0	0	0	8	0	0	0	0	0	0	0	1
RARA	ENSMMUG00000012486	ENSMMUT00000017504	protein_coding	0	2	0	86	8	0	1	21	50	0	0	0	0	0	0	2	6
RARA	ENSMMUG00000012486	ENSMMUT00000017505	protein_coding	0	4	0	135	8	1	1	21	102	0	0	0	0	0	0	3	3
RARA	ENSMMUG00000012486	ENSMMUT00000017508	protein_coding	0	3	0	150	3	0	1	20	120	0	0	0	0	0	0	3	6
RARA	ENSMMUG00000012486	ENSMMUT00000098679	protein_coding	0	1	2	119	5	0	0	20	78	2	0	0	0	0	0	1	16
RASGRP4	ENSMMUG00000020469	ENSMMUT00000028812	protein_coding	0	0	0	3	0	0	0	0	0	0	0	0	0	0	0	0	3
RBMS1	ENSMMUG00000016825	ENSMMUT00000023649	protein_coding	0	2	0	371	0	0	0	10	358	0	0	0	0	0	0	2	3
RBMS1	ENSMMUG00000016825	ENSMMUT00000023654	protein_coding	0	3	0	177	0	1	1	10	157	0	0	0	0	0	0	2	9
RBMS1	ENSMMUG00000016825	ENSMMUT00000023655	protein_coding	0	2	0	315	0	0	0	9	299	0	0	0	0	0	0	2	7
RBMS1	ENSMMUG00000016825	ENSMMUT00000067024	protein_coding	0	3	0	371	2	0	0	8	358	0	0	0	0	1	0	2	3
RBMS1	ENSMMUG00000016825	ENSMMUT00000071093	protein_coding	0	2	0	369	0	0	0	9	356	0	0	0	0	0	0	2	4
RBMS1	ENSMMUG00000016825	ENSMMUT00000078640	protein_coding	0	3	0	227	2	0	0	8	203	0	0	0	0	1	0	2	14
RBMXL1	ENSMMUG00000037887	ENSMMUT00000062799	protein_coding	0	0	1	28	6	0	0	1	8	1	0	0	0	0	0	0	13
REV1	ENSMMUG00000015515	ENSMMUT00000021764	protein_coding	0	13	8	309	0	0	0	26	270	8	0	0	0	3	0	10	16
REV1	ENSMMUG00000015515	ENSMMUT00000055894	protein_coding	0	13	8	390	0	0	2	26	347	8	0	0	0	3	0	10	18
REV1	ENSMMUG00000015515	ENSMMUT00000080420	protein_coding	0	13	8	390	0	0	2	26	347	8	0	0	0	3	0	10	18
REV1	ENSMMUG00000015515	ENSMMUT00000081531	protein_coding	0	13	8	304	0	0	0	26	257	8	0	0	0	3	0	10	24
REV1	ENSMMUG00000015515	ENSMMUT00000098375	protein_coding	0	12	8	391	0	0	2	26	347	8	0	0	0	2	0	10	18
REV1	ENSMMUG00000015515	ENSMMUT00000108386	protein_coding	0	13	8	390	0	0	2	26	347	8	0	0	0	3	0	10	18
REV1	ENSMMUG00000015515	ENSMMUT00000110185	protein_coding	0	12	8	391	0	0	2	26	348	8	0	0	0	3	0	9	18
RIMS1	ENSMMUG00000010345	ENSMMUT00000014470	protein_coding	0	9	1	882	0	0	0	10	869	1	0	0	0	1	0	8	4
RIMS1	ENSMMUG00000010345	ENSMMUT00000014471	protein_coding	0	10	1	881	0	0	0	10	869	1	0	0	0	2	0	8	4
RIMS1	ENSMMUG00000010345	ENSMMUT00000014475	protein_coding	0	9	1	882	0	0	0	10	869	1	0	0	0	1	0	8	4
RIMS1	ENSMMUG00000010345	ENSMMUT00000014476	protein_coding	0	9	1	882	0	0	0	10	869	1	0	0	0	1	0	8	4
RIMS1	ENSMMUG00000010345	ENSMMUT00000014481	protein_coding	0	10	2	880	0	0	0	10	868	2	0	0	0	2	0	8	4
RIMS1	ENSMMUG00000010345	ENSMMUT00000014483	protein_coding	0	9	1	882	0	0	0	10	869	1	0	0	0	1	0	8	4
RIMS1	ENSMMUG00000010345	ENSMMUT00000085408	protein_coding	0	9	1	882	0	0	0	10	869	1	0	0	0	1	0	8	4
RIMS1	ENSMMUG00000010345	ENSMMUT00000095685	protein_coding	0	9	1	882	0	0	0	10	869	1	0	0	0	1	0	8	4
RIMS1	ENSMMUG00000010345	ENSMMUT00000106831	protein_coding	0	9	1	882	0	0	0	10	869	1	0	0	0	1	0	8	4
RIMS1	ENSMMUG00000010345	ENSMMUT00000108227	protein_coding	0	9	1	882	0	0	0	10	869	1	0	0	0	1	0	8	4
RNF169	ENSMMUG00000052870	ENSMMUT00000095478	protein_coding	0	0	4	83	0	0	0	9	64	4	0	0	0	0	0	0	10
RNF216	ENSMMUG00000000182	ENSMMUT00000000271	protein_coding	0	2	1	212	0	0	0	16	197	1	0	0	0	1	0	1	0
RNF216	ENSMMUG00000000182	ENSMMUT00000042516	protein_coding	0	2	1	223	3	0	0	13	208	1	0	0	0	1	0	1	0
RNF216	ENSMMUG00000000182	ENSMMUT00000058611	protein_coding	0	2	1	212	0	0	0	16	197	1	0	0	0	1	0	1	0
RNF216	ENSMMUG00000000182	ENSMMUT00000085732	protein_coding	0	3	3	209	4	0	0	13	193	3	0	0	0	1	0	2	0
RNF216	ENSMMUG00000000182	ENSMMUT00000105492	protein_coding	0	2	1	226	14	0	0	5	208	1	0	0	0	1	0	1	0
RNF216	ENSMMUG00000000182	ENSMMUT00000105865	protein_coding	0	2	1	226	14	0	0	5	208	1	0	0	0	1	0	1	0
ROBO2	ENSMMUG00000012609	ENSMMUT00000017683	protein_coding	0	14	3	1955	0	0	0	40	1904	3	0	0	0	1	0	13	12
ROBO2	ENSMMUG00000012609	ENSMMUT00000047158	protein_coding	0	12	3	687	0	0	0	39	641	3	0	0	0	2	0	10	9
ROBO2	ENSMMUG00000012609	ENSMMUT00000056581	protein_coding	0	13	3	706	0	0	0	39	650	3	0	0	0	1	0	12	18
ROBO2	ENSMMUG00000012609	ENSMMUT00000065812	protein_coding	0	14	3	5048	0	0	0	39	5001	3	0	0	0	1	0	13	9
ROBO2	ENSMMUG00000012609	ENSMMUT00000083337	protein_coding	0	10	2	931	0	0	0	26	882	2	0	0	0	1	0	9	24
RPL8	ENSMMUG00000013379	ENSMMUT00000018771	protein_coding	0	2	0	32	0	0	0	22	9	0	0	0	0	1	0	1	2
RTKN	ENSMMUG00000002721	ENSMMUT00000003874	protein_coding	0	1	0	6	0	0	0	4	2	0	0	0	0	0	0	1	0
RTKN	ENSMMUG00000002721	ENSMMUT00000003878	protein_coding	0	1	0	6	0	0	0	4	2	0	0	0	0	0	0	1	0
RTKN	ENSMMUG00000002721	ENSMMUT00000084528	protein_coding	0	1	0	6	0	0	0	4	2	0	0	0	0	0	0	1	0
RTKN	ENSMMUG00000002721	ENSMMUT00000104921	protein_coding	0	1	0	6	0	0	0	4	2	0	0	0	0	0	0	1	0
RTKN	ENSMMUG00000002721	ENSMMUT00000108638	protein_coding	0	1	0	5	0	0	0	3	2	0	0	0	0	0	0	1	0
RTN1	ENSMMUG00000011966	ENSMMUT00000016756	protein_coding	0	5	5	472	0	0	0	0	449	5	0	0	0	0	0	5	23
RTN1	ENSMMUG00000011966	ENSMMUT00000016758	protein_coding	0	1	0	99	2	0	0	11	67	0	0	0	0	0	0	1	19
RTN1	ENSMMUG00000011966	ENSMMUT00000053362	protein_coding	0	3	0	99	2	2	6	11	66	0	0	0	0	0	0	1	14
RTN1	ENSMMUG00000011966	ENSMMUT00000061906	protein_coding	0	1	0	99	2	0	3	11	64	0	0	0	0	0	0	1	19
RTN1	ENSMMUG00000011966	ENSMMUT00000072114	protein_coding	0	1	0	190	2	0	0	11	161	0	0	0	0	0	0	1	16
RTN1	ENSMMUG00000011966	ENSMMUT00000080682	protein_coding	0	5	5	487	2	0	0	11	451	5	0	0	0	0	0	5	23
RTN1	ENSMMUG00000011966	ENSMMUT00000083396	protein_coding	0	1	0	142	2	0	0	11	129	0	0	0	0	0	0	1	0
RTN1	ENSMMUG00000011966	ENSMMUT00000086645	protein_coding	0	5	5	487	2	0	0	11	451	5	0	0	0	0	0	5	23
RTTN	ENSMMUG00000010169	ENSMMUT00000014199	protein_coding	0	15	13	541	0	0	0	17	505	13	0	0	0	4	0	13	21
RTTN	ENSMMUG00000010169	ENSMMUT00000048118	protein_coding	0	15	13	541	0	0	0	17	505	13	0	0	0	4	0	13	21
RTTN	ENSMMUG00000010169	ENSMMUT00000083036	protein_coding	0	13	12	514	1	0	0	7	487	12	0	0	0	4	0	11	21
RTTN	ENSMMUG00000010169	ENSMMUT00000097590	protein_coding	0	13	14	511	0	0	0	11	481	14	0	0	0	4	0	11	21
RTTN	ENSMMUG00000010169	ENSMMUT00000103124	protein_coding	0	15	13	541	0	0	0	17	505	13	0	0	0	4	0	13	21
RTTN	ENSMMUG00000010169	ENSMMUT00000108850	protein_coding	0	15	12	542	0	0	0	17	506	12	0	0	0	4	0	13	21
RYR1	ENSMMUG00000002897	ENSMMUT00000004113	protein_coding	0	40	10	246	0	0	0	1	247	10	0	0	0	8	0	33	5
SBF1	ENSMMUG00000009082	ENSMMUT00000011249	protein_coding	0	0	0	24	0	0	0	19	5	0	0	0	0	0	0	0	0
SBF1	ENSMMUG00000009082	ENSMMUT00000012710	protein_coding	0	0	0	24	0	0	0	19	5	0	0	0	0	0	0	0	0
SBF1	ENSMMUG00000009082	ENSMMUT00000012714	protein_coding	1	0	0	24	0	0	0	19	5	0	0	0	0	0	1	0	0
SBF1	ENSMMUG00000009082	ENSMMUT00000081071	protein_coding	1	0	0	24	0	0	0	19	5	0	0	0	0	0	1	0	0
SBF1	ENSMMUG00000009082	ENSMMUT00000095093	protein_coding	1	0	0	24	0	0	0	19	5	0	0	0	0	0	1	0	0
SCAF11	ENSMMUG00000023791	ENSMMUT00000033479	protein_coding	0	5	2	70	2	0	1	2	54	2	0	0	0	2	0	4	12
SCAF11	ENSMMUG00000023791	ENSMMUT00000073277	protein_coding	0	0	0	36	0	0	1	5	18	0	0	0	0	0	0	0	12
SCAF11	ENSMMUG00000023791	ENSMMUT00000086692	protein_coding	0	5	2	69	0	0	1	3	54	2	0	0	0	2	0	4	12
SCAF11	ENSMMUG00000023791	ENSMMUT00000091461	protein_coding	0	5	2	43	0	0	0	3	38	2	0	0	0	2	0	4	3
SCAF11	ENSMMUG00000023791	ENSMMUT00000094132	protein_coding	0	5	2	43	0	0	0	3	38	2	0	0	0	2	0	4	3
SCAF11	ENSMMUG00000023791	ENSMMUT00000110307	protein_coding	0	5	2	43	0	0	0	3	38	2	0	0	0	2	0	4	3
SCARNA3	ENSMMUG00000036503	ENSMMUT00000052237	scaRNA	0	0	0	16	0	0	0	10	0	0	0	0	0	0	0	0	6
SEMA3B	ENSMMUG00000020117	ENSMMUT00000028301	protein_coding	0	0	0	11	0	0	0	0	4	0	0	0	0	0	0	0	7
SEMA3B	ENSMMUG00000020117	ENSMMUT00000028302	protein_coding	0	0	0	7	0	0	0	0	1	0	0	0	0	0	0	0	6
SEMA3B	ENSMMUG00000020117	ENSMMUT00000106622	protein_coding	0	0	0	7	0	0	0	0	0	0	0	0	0	0	0	0	7
SEMA3F	ENSMMUG00000010337	ENSMMUT00000046285	protein_coding	0	3	1	45	0	0	0	8	31	1	0	0	0	0	0	3	6
SIX4	ENSMMUG00000001640	ENSMMUT00000002318	protein_coding	0	3	2	28	0	0	0	12	11	2	0	0	0	0	0	3	5
SLC10A2	ENSMMUG00000007664	ENSMMUT00000079198	protein_coding	0	5	2	124	0	0	0	26	85	2	0	0	0	2	0	3	15
SLC11A2	ENSMMUG00000022961	ENSMMUT00000032323	protein_coding	0	8	0	71	0	0	0	13	49	0	0	0	0	2	0	6	11
SLC11A2	ENSMMUG00000022961	ENSMMUT00000046645	protein_coding	0	9	0	104	0	0	4	14	81	0	0	0	0	2	0	7	7
SLC11A2	ENSMMUG00000022961	ENSMMUT00000046647	protein_coding	0	7	0	104	0	0	0	8	86	0	0	0	0	1	0	6	11
SLC11A2	ENSMMUG00000022961	ENSMMUT00000080141	protein_coding	0	7	0	60	5	0	0	5	40	0	0	0	0	1	0	6	11
SLC11A2	ENSMMUG00000022961	ENSMMUT00000105451	protein_coding	0	8	0	106	3	0	0	12	76	0	0	0	0	2	0	6	17
SLC11A2	ENSMMUG00000022961	ENSMMUT00000105534	protein_coding	0	8	0	63	3	0	0	6	47	0	0	0	0	1	0	7	8
SLC25A12	ENSMMUG00000007310	ENSMMUT00000010216	protein_coding	0	0	1	205	0	0	0	7	191	1	0	0	0	0	0	0	7
SLC25A12	ENSMMUG00000007310	ENSMMUT00000010218	protein_coding	0	0	1	205	7	0	0	0	194	1	0	0	0	0	0	0	4
SLC25A12	ENSMMUG00000007310	ENSMMUT00000061769	protein_coding	0	0	1	205	0	0	0	7	191	1	0	0	0	0	0	0	7
SLC25A12	ENSMMUG00000007310	ENSMMUT00000068020	protein_coding	0	0	1	144	0	0	0	7	129	1	0	0	0	0	0	0	8
SLC35A5	ENSMMUG00000014236	ENSMMUT00000019977	protein_coding	0	1	1	65	2	0	1	12	30	1	0	0	0	0	0	1	20
SLC35A5	ENSMMUG00000014236	ENSMMUT00000054221	protein_coding	0	0	0	59	0	0	0	13	24	0	0	0	0	0	0	0	22
SLC35A5	ENSMMUG00000014236	ENSMMUT00000058264	protein_coding	0	1	1	65	0	0	1	12	32	1	0	0	0	0	0	1	20
SLC35A5	ENSMMUG00000014236	ENSMMUT00000062480	protein_coding	0	2	1	65	2	1	1	12	29	1	0	0	0	0	0	1	21
SLC35A5	ENSMMUG00000014236	ENSMMUT00000075985	protein_coding	0	0	1	66	2	0	1	12	31	1	0	0	0	0	0	0	20
SLC38A3	ENSMMUG00000010342	ENSMMUT00000014461	protein_coding	0	2	0	37	0	0	0	2	21	0	0	0	0	1	0	1	15
SLC3A2	ENSMMUG00000020354	ENSMMUT00000028625	protein_coding	0	1	0	40	2	0	0	8	13	0	0	0	0	0	0	1	17
SLC3A2	ENSMMUG00000020354	ENSMMUT00000028626	protein_coding	0	1	0	40	2	0	0	8	13	0	0	0	0	0	0	1	17
SNORD22	ENSMMUG00000024487	ENSMMUT00000034188	snoRNA	0	0	0	20	0	0	0	3	0	0	0	0	0	0	0	0	17
SNORD22	ENSMMUG00000035788	ENSMMUT00000051522	snoRNA	0	0	0	20	0	0	0	8	0	0	0	0	0	0	0	0	12
SNORD26	ENSMMUG00000033208	ENSMMUT00000048942	snoRNA	0	0	0	20	0	0	0	11	0	0	0	0	0	0	0	0	9
SNORD27	ENSMMUG00000026265	ENSMMUT00000035966	snoRNA	0	0	0	20	0	0	0	11	0	0	0	0	0	0	0	0	9
SNORD28	ENSMMUG00000025398	ENSMMUT00000035099	snoRNA	0	0	0	20	0	0	0	8	0	0	0	0	0	0	0	0	12
SNORD29	ENSMMUG00000025719	ENSMMUT00000035420	snoRNA	0	0	0	20	0	0	0	8	0	0	0	0	0	0	0	0	12
SNORD30	ENSMMUG00000026160	ENSMMUT00000035861	snoRNA	0	0	0	20	0	0	0	7	0	0	0	0	0	0	0	0	13
SNORD31	ENSMMUG00000024499	ENSMMUT00000034200	snoRNA	0	0	0	20	0	0	0	6	0	0	0	0	0	0	0	0	14
SNORD31	ENSMMUG00000026595	ENSMMUT00000036296	snoRNA	0	0	0	40	0	0	0	30	0	0	1	0	0	0	0	0	9
SOX6	ENSMMUG00000002753	ENSMMUT00000003916	protein_coding	0	3	0	659	0	0	0	7	642	0	0	0	0	0	0	3	10
SOX6	ENSMMUG00000002753	ENSMMUT00000043994	protein_coding	0	3	0	659	0	0	0	7	642	0	0	0	0	0	0	3	10
SP1	ENSMMUG00000020036	ENSMMUT00000028166	protein_coding	0	0	0	18	0	0	0	4	6	0	0	0	0	0	0	0	8
SP1	ENSMMUG00000020036	ENSMMUT00000046504	protein_coding	0	0	0	18	2	0	0	2	7	0	0	0	0	0	0	0	7
SP1	ENSMMUG00000020036	ENSMMUT00000108906	protein_coding	0	0	0	18	0	0	0	4	6	0	0	0	0	0	0	0	8
SPAG6	ENSMMUG00000000882	ENSMMUT00000001261	protein_coding	0	2	0	79	0	0	0	9	59	0	0	0	0	0	0	2	11
SPAG6	ENSMMUG00000000882	ENSMMUT00000043146	protein_coding	0	2	0	80	2	0	0	7	59	0	0	0	0	0	0	2	12
SPOP	ENSMMUG00000018752	ENSMMUT00000026366	protein_coding	0	2	0	82	1	0	0	17	61	0	0	0	0	0	0	2	3
SPOP	ENSMMUG00000018752	ENSMMUT00000068435	protein_coding	0	2	0	81	1	0	0	16	61	0	0	0	0	0	0	2	3
SPOP	ENSMMUG00000018752	ENSMMUT00000080545	protein_coding	0	2	0	58	1	0	0	16	37	0	0	0	0	0	0	2	4
SPOP	ENSMMUG00000018752	ENSMMUT00000085214	protein_coding	0	2	0	81	1	0	0	16	61	0	0	0	0	0	0	2	3
SPOP	ENSMMUG00000018752	ENSMMUT00000087636	protein_coding	0	2	0	81	1	0	0	16	61	0	0	0	0	0	0	2	3
SPOP	ENSMMUG00000018752	ENSMMUT00000090617	protein_coding	0	2	0	82	1	0	0	17	61	0	0	0	0	0	0	2	3
SPOP	ENSMMUG00000018752	ENSMMUT00000095128	protein_coding	0	2	0	82	1	0	0	17	61	0	0	0	0	0	0	2	3
SPOP	ENSMMUG00000018752	ENSMMUT00000104217	protein_coding	0	2	0	81	1	0	0	16	61	0	0	0	0	0	0	2	3
SPOP	ENSMMUG00000018752	ENSMMUT00000106122	protein_coding	0	2	0	81	1	0	0	16	61	0	0	0	0	0	0	2	3
SPOP	ENSMMUG00000018752	ENSMMUT00000106603	protein_coding	0	2	0	81	1	0	0	16	61	0	0	0	0	0	0	2	3
SPSB3	ENSMMUG00000060350	ENSMMUT00000026140	protein_coding	0	0	0	16	0	0	0	16	0	0	0	0	0	0	0	0	0
SPSB3	ENSMMUG00000060350	ENSMMUT00000083059	protein_coding	0	0	0	16	0	0	0	16	0	0	0	0	0	0	0	0	0
SPSB3	ENSMMUG00000060350	ENSMMUT00000103677	protein_coding	0	0	0	16	0	0	0	16	0	0	0	0	0	0	0	0	0
SRF	ENSMMUG00000000033	ENSMMUT00000040600	protein_coding	0	0	0	15	0	0	0	15	0	0	0	0	0	0	0	0	0
SRSF9	ENSMMUG00000016494	ENSMMUT00000023167	protein_coding	0	0	0	22	0	0	0	7	8	0	0	0	0	0	0	0	7
SYVN1	ENSMMUG00000018781	ENSMMUT00000026404	protein_coding	0	1	0	14	7	0	0	5	2	0	0	0	0	0	0	1	0
SYVN1	ENSMMUG00000018781	ENSMMUT00000026406	protein_coding	0	1	0	14	5	0	0	5	4	0	0	0	0	0	0	1	0
THADA	ENSMMUG00000000642	ENSMMUT00000000922	protein_coding	0	5	7	402	0	0	0	7	391	7	0	0	0	1	0	4	5
THADA	ENSMMUG00000000642	ENSMMUT00000000923	protein_coding	0	5	5	404	0	0	0	9	391	5	0	0	0	1	0	4	5
THADA	ENSMMUG00000000642	ENSMMUT00000043577	protein_coding	0	5	7	402	0	0	0	7	391	7	0	0	0	1	0	4	5
THADA	ENSMMUG00000000642	ENSMMUT00000043578	protein_coding	0	6	7	402	0	1	1	7	393	7	0	0	0	1	0	4	2
THADA	ENSMMUG00000000642	ENSMMUT00000101304	protein_coding	0	5	7	402	0	0	0	7	391	7	0	0	0	1	0	4	5
THADA	ENSMMUG00000000642	ENSMMUT00000105246	protein_coding	0	6	7	402	0	1	1	7	393	7	0	0	0	1	0	4	2
THSD7A	ENSMMUG00000012694	ENSMMUT00000017798	protein_coding	0	10	4	537	0	0	0	16	506	4	0	0	0	1	0	10	15
THSD7A	ENSMMUG00000012694	ENSMMUT00000069579	protein_coding	0	10	4	1171	0	0	0	16	1133	4	0	0	0	1	0	10	22
TLK2	ENSMMUG00000002166	ENSMMUT00000003056	protein_coding	0	2	0	125	0	0	0	9	101	0	0	0	0	1	0	2	15
TLK2	ENSMMUG00000002166	ENSMMUT00000013692	protein_coding	0	0	0	24	0	0	0	7	17	0	0	0	0	0	0	0	0
TLK2	ENSMMUG00000002166	ENSMMUT00000015015	protein_coding	0	2	0	129	1	0	0	10	107	0	0	0	0	1	0	2	11
TLK2	ENSMMUG00000002166	ENSMMUT00000067095	protein_coding	0	2	0	127	1	0	0	10	101	0	0	0	0	1	0	2	15
TLK2	ENSMMUG00000002166	ENSMMUT00000069600	protein_coding	0	1	0	54	0	0	0	1	43	0	0	0	0	0	0	1	10
TLK2	ENSMMUG00000002166	ENSMMUT00000091575	protein_coding	0	3	1	41	0	0	0	5	29	1	0	0	0	0	0	3	7
TM7SF2	ENSMMUG00000018773	ENSMMUT00000026393	protein_coding	0	3	2	35	0	0	1	17	5	2	0	0	0	0	0	3	12
TMEM256	ENSMMUG00000015618	ENSMMUT00000021908	protein_coding	0	0	0	1	0	0	0	1	0	0	0	0	0	0	0	0	0
TMEM262	ENSMMUG00000057020	ENSMMUT00000090532	protein_coding	0	0	0	7	0	0	0	0	1	0	0	0	0	0	0	0	6
TMEM266	ENSMMUG00000050124	ENSMMUT00000091046	protein_coding	0	0	0	17	0	0	0	0	11	0	0	0	0	0	0	0	6
TMEM266	ENSMMUG00000050124	ENSMMUT00000093807	protein_coding	0	0	0	17	0	0	0	0	11	0	0	0	0	0	0	0	6
TNK1	ENSMMUG00000015616	ENSMMUT00000021906	protein_coding	0	6	0	21	4	0	0	14	4	0	0	0	0	1	0	5	0
TOMM22	ENSMMUG00000000364	ENSMMUT00000000526	protein_coding	0	0	0	12	0	0	0	12	0	0	0	0	0	0	0	0	0
TRERF1	ENSMMUG00000005575	ENSMMUT00000007836	protein_coding	0	9	5	292	10	1	3	2	260	5	0	0	0	1	0	7	18
TRERF1	ENSMMUG00000005575	ENSMMUT00000007837	protein_coding	0	9	4	450	7	1	3	5	429	4	0	0	0	1	0	7	7
TRERF1	ENSMMUG00000005575	ENSMMUT00000085402	protein_coding	0	9	5	292	10	1	3	2	260	5	0	0	0	1	0	7	18
TRERF1	ENSMMUG00000005575	ENSMMUT00000105043	protein_coding	0	9	4	293	10	1	3	2	261	4	0	0	0	1	0	7	18
TRIAP1	ENSMMUG00000050265	ENSMMUT00000103028	protein_coding	0	0	0	14	0	0	0	3	2	0	0	0	0	0	0	0	9
TRIP13	ENSMMUG00000014740	ENSMMUT00000020679	protein_coding	0	3	0	113	1	0	0	8	85	0	0	0	0	0	0	3	19
TTC28	ENSMMUG00000001058	ENSMMUT00000001506	protein_coding	0	9	2	712	0	0	0	19	688	2	0	0	0	0	0	9	5
TTC28	ENSMMUG00000001058	ENSMMUT00000055548	protein_coding	0	8	2	564	0	0	0	19	542	2	0	0	0	0	0	8	3
TTC28	ENSMMUG00000001058	ENSMMUT00000086200	protein_coding	0	8	2	564	0	0	0	19	542	2	0	0	0	0	0	8	3
TTC28	ENSMMUG00000001058	ENSMMUT00000103529	protein_coding	0	9	2	564	4	0	0	11	546	2	0	0	0	1	0	8	3
U2	ENSMMUG00000034673	ENSMMUT00000050407	snRNA	0	0	0	2	0	0	0	2	0	0	0	0	0	0	0	0	0
U3	ENSMMUG00000059163	ENSMMUT00000093442	snoRNA	0	0	0	10	0	0	0	6	0	0	0	0	0	0	0	0	4
U4	ENSMMUG00000034154	ENSMMUT00000049888	snRNA	0	0	0	7	0	0	0	0	0	0	0	0	0	0	0	0	7
U6	ENSMMUG00000027345	ENSMMUT00000037044	snRNA	0	0	0	14	0	0	0	10	0	0	0	0	0	0	0	0	4
U6	ENSMMUG00000027981	ENSMMUT00000037626	snRNA	0	0	0	4	0	0	0	1	0	0	0	0	0	0	0	0	3
U6	ENSMMUG00000028328	ENSMMUT00000037939	snRNA	0	0	0	6	0	0	0	6	0	0	0	0	0	0	0	0	0
U6	ENSMMUG00000028521	ENSMMUT00000038112	snRNA	0	0	0	20	0	0	0	5	0	0	0	0	0	0	0	0	15
U6	ENSMMUG00000033097	ENSMMUT00000048831	snRNA	0	0	0	6	0	0	0	4	0	0	0	0	0	0	0	0	2
U6	ENSMMUG00000034371	ENSMMUT00000050105	snRNA	0	0	0	10	0	0	0	4	0	0	0	0	0	0	0	0	6
U6	ENSMMUG00000034599	ENSMMUT00000050333	snRNA	0	0	0	18	0	0	0	9	0	0	0	0	0	0	0	0	9
U6	ENSMMUG00000034669	ENSMMUT00000050403	snRNA	0	0	0	19	0	0	0	10	0	0	0	0	0	0	0	0	9
U6	ENSMMUG00000035324	ENSMMUT00000051058	snRNA	0	0	0	2	0	0	0	0	0	0	0	0	0	0	0	0	2
U6	ENSMMUG00000036306	ENSMMUT00000052040	snRNA	0	0	0	11	0	0	0	5	0	0	0	0	0	0	0	0	6
U6	ENSMMUG00000036876	ENSMMUT00000052610	snRNA	0	0	0	16	0	0	0	11	0	0	0	0	0	0	0	0	5
U6	ENSMMUG00000037072	ENSMMUT00000052806	snRNA	0	0	0	15	0	0	0	4	0	0	0	0	0	0	0	0	11
U6	ENSMMUG00000037193	ENSMMUT00000052927	snRNA	0	0	0	13	0	0	0	5	0	0	0	0	0	0	0	0	8
U6	ENSMMUG00000051328	ENSMMUT00000068262	snRNA	0	0	0	4	0	0	0	4	0	0	0	0	0	0	0	0	0
U6	ENSMMUG00000052305	ENSMMUT00000060405	snRNA	0	0	0	3	0	0	0	1	0	0	0	0	0	0	0	0	2
U6	ENSMMUG00000054765	ENSMMUT00000089268	snRNA	0	0	0	6	0	0	0	5	0	0	0	0	0	0	0	0	1
U6	ENSMMUG00000058170	ENSMMUT00000108001	snRNA	0	0	0	14	0	0	0	4	0	0	0	0	0	0	0	0	10
U6	ENSMMUG00000064528	ENSMMUT00000048507	snRNA	0	0	0	1	0	0	0	0	0	0	0	0	0	0	0	0	1
U7	ENSMMUG00000050125	ENSMMUT00000109645	snRNA	0	0	0	15	0	0	0	6	0	0	0	0	0	0	0	0	9
U7	ENSMMUG00000051914	ENSMMUT00000107648	snRNA	0	0	0	6	0	0	0	3	0	0	0	0	0	0	0	0	3
U7	ENSMMUG00000057044	ENSMMUT00000079747	snRNA	0	0	0	77	0	0	0	39	0	0	0	0	0	0	0	0	38
UBE2Q2	ENSMMUG00000009160	ENSMMUT00000012812	protein_coding	0	1	0	14	0	0	0	12	2	0	0	0	0	0	0	1	0
UBE2Q2	ENSMMUG00000009160	ENSMMUT00000012814	protein_coding	0	1	0	14	0	0	0	12	2	0	0	0	0	0	0	1	0
UBE2Q2	ENSMMUG00000009160	ENSMMUT00000058322	protein_coding	0	1	0	14	0	0	0	12	2	0	0	0	0	0	0	1	0
UBE2Q2	ENSMMUG00000009160	ENSMMUT00000068578	protein_coding	0	1	0	14	0	0	0	12	2	0	0	0	0	0	0	1	0
UBE2Q2	ENSMMUG00000009160	ENSMMUT00000070252	protein_coding	0	1	0	14	0	0	0	12	2	0	0	0	0	0	0	1	0
UBE2Q2	ENSMMUG00000009160	ENSMMUT00000088125	protein_coding	0	1	0	14	0	0	0	12	2	0	0	0	0	0	0	1	0
UBE2Q2	ENSMMUG00000009160	ENSMMUT00000095593	protein_coding	0	1	0	14	0	0	0	12	2	0	0	0	0	0	0	1	0
VCAN	ENSMMUG00000011513	ENSMMUT00000016124	protein_coding	0	22	35	364	0	0	0	5	343	35	0	0	0	1	0	21	17
VCAN	ENSMMUG00000011513	ENSMMUT00000016127	protein_coding	0	7	0	414	0	0	0	7	393	0	0	0	0	1	0	6	15
VCAN	ENSMMUG00000011513	ENSMMUT00000081221	protein_coding	0	23	36	362	0	0	0	5	341	36	0	0	0	1	0	22	17
VCAN	ENSMMUG00000011513	ENSMMUT00000081815	protein_coding	0	13	23	385	0	0	0	5	364	23	0	0	0	1	0	12	17
VCAN	ENSMMUG00000011513	ENSMMUT00000091965	protein_coding	0	20	36	238	0	0	0	13	208	36	0	0	0	0	0	20	17
VCAN	ENSMMUG00000011513	ENSMMUT00000106152	protein_coding	0	16	12	393	0	0	0	5	372	12	0	0	0	1	0	15	17
VPS51	ENSMMUG00000018772	ENSMMUT00000060931	protein_coding	0	3	1	36	0	0	0	12	18	1	0	0	0	0	0	3	6
VPS51	ENSMMUG00000018772	ENSMMUT00000074213	protein_coding	0	5	1	34	2	0	0	10	17	1	0	0	0	1	0	4	6
VPS51	ENSMMUG00000018772	ENSMMUT00000076440	protein_coding	0	4	2	34	1	0	0	12	16	2	0	0	0	1	0	3	6
WASF3	ENSMMUG00000005055	ENSMMUT00000007128	protein_coding	0	5	2	301	1	1	3	18	276	2	0	0	0	0	0	4	3
WASF3	ENSMMUG00000005055	ENSMMUT00000007129	protein_coding	0	5	2	301	1	1	3	18	276	2	0	0	0	0	0	4	3
WASF3	ENSMMUG00000005055	ENSMMUT00000100245	protein_coding	0	5	2	304	14	1	3	8	276	2	0	0	0	0	0	4	3
WASHC5	ENSMMUG00000003538	ENSMMUT00000005004	protein_coding	0	0	0	16	0	0	0	0	9	0	0	0	0	0	0	0	7
WASHC5	ENSMMUG00000003538	ENSMMUT00000071334	protein_coding	0	0	0	16	0	0	0	0	9	0	0	0	0	0	0	0	7
WBP1	ENSMMUG00000002727	ENSMMUT00000003882	protein_coding	0	3	2	22	1	0	0	10	0	2	0	0	0	0	0	3	11
WDR54	ENSMMUG00000002719	ENSMMUT00000003869	protein_coding	0	1	1	20	0	0	0	3	0	1	0	0	0	0	0	1	17
WDR54	ENSMMUG00000002719	ENSMMUT00000075142	protein_coding	0	1	1	20	0	0	0	3	0	1	0	0	0	0	0	1	17
XRRA1	ENSMMUG00000021039	ENSMMUT00000029587	protein_coding	0	0	0	5	0	0	0	5	0	0	0	0	0	0	0	0	0
YJEFN3	ENSMMUG00000011351	ENSMMUT00000015898	protein_coding	0	0	0	11	0	0	0	8	3	0	0	0	0	0	0	0	0
YJEFN3	ENSMMUG00000011351	ENSMMUT00000056870	protein_coding	0	0	0	5	0	0	0	2	3	0	0	0	0	0	0	0	0
YJEFN3	ENSMMUG00000011351	ENSMMUT00000094760	protein_coding	0	0	1	19	2	0	0	15	2	1	0	0	0	0	0	0	0
YPEL4	ENSMMUG00000012620	ENSMMUT00000063167	protein_coding	0	1	1	24	0	0	0	13	10	1	0	0	0	0	0	1	1
YPEL4	ENSMMUG00000012620	ENSMMUT00000085391	protein_coding	0	1	1	24	0	0	0	13	10	1	0	0	0	0	0	1	1
YPEL4	ENSMMUG00000012620	ENSMMUT00000096003	protein_coding	0	1	1	24	0	0	0	13	10	1	0	0	0	0	0	1	1
YTHDC1	ENSMMUG00000002265	ENSMMUT00000003205	protein_coding	0	1	0	122	0	0	0	12	107	0	0	0	0	0	0	1	3
YTHDC1	ENSMMUG00000002265	ENSMMUT00000003206	protein_coding	0	2	0	100	0	0	0	12	75	0	0	0	0	0	0	2	13
YTHDC1	ENSMMUG00000002265	ENSMMUT00000073543	protein_coding	0	2	0	121	5	0	0	7	106	0	0	0	0	0	0	2	3
YTHDC1	ENSMMUG00000002265	ENSMMUT00000074592	protein_coding	0	2	0	115	0	0	0	12	89	0	0	0	0	0	0	2	14
YTHDC1	ENSMMUG00000002265	ENSMMUT00000085480	protein_coding	0	3	0	121	5	0	0	7	106	0	0	0	0	1	0	2	3
Y_RNA	ENSMMUG00000023856	ENSMMUT00000033557		0	0	0	7	0	0	0	3	0	0	0	0	0	0	0	0	4
Y_RNA	ENSMMUG00000024008	ENSMMUT00000033709		0	0	0	6	0	0	0	5	0	0	0	0	0	0	0	0	1
Y_RNA	ENSMMUG00000024935	ENSMMUT00000034636		0	0	0	15	0	0	0	9	0	0	0	0	0	0	0	0	6
Y_RNA	ENSMMUG00000027775	ENSMMUT00000037437		0	0	0	6	0	0	0	4	0	0	0	0	0	0	0	0	2
Y_RNA	ENSMMUG00000028295	ENSMMUT00000037909		0	0	0	19	0	0	0	11	0	0	0	0	0	0	0	0	8
Y_RNA	ENSMMUG00000035838	ENSMMUT00000051572		0	0	0	19	0	0	0	7	0	0	0	0	0	0	0	0	12
Y_RNA	ENSMMUG00000053257	ENSMMUT00000086585		0	0	0	3	0	0	0	3	0	0	0	0	0	0	0	0	0
Y_RNA	ENSMMUG00000057866	ENSMMUT00000086288		0	0	0	15	0	0	0	9	0	0	0	0	0	0	0	0	6
Y_RNA	ENSMMUG00000061595	ENSMMUT00000081692		0	0	0	6	0	0	0	1	0	0	0	0	0	0	0	0	5
ZCCHC7	ENSMMUG00000007421	ENSMMUT00000010375	protein_coding	0	0	1	183	2	0	0	5	173	1	0	0	0	0	0	0	3
ZCCHC7	ENSMMUG00000007421	ENSMMUT00000092360	protein_coding	0	0	1	183	2	0	0	5	173	1	0	0	0	0	0	0	3
ZCCHC7	ENSMMUG00000007421	ENSMMUT00000107806	protein_coding	0	0	0	158	3	0	0	6	146	0	0	0	0	0	0	0	3
ZDHHC24	ENSMMUG00000020727	ENSMMUT00000029153	protein_coding	0	1	0	21	0	0	0	0	14	0	0	0	0	0	0	1	7
ZDHHC5	ENSMMUG00000002563	ENSMMUT00000044223	protein_coding	0	0	0	1	0	0	0	0	0	0	0	0	0	0	0	0	1
ZFP36L2	ENSMMUG00000059805	ENSMMUT00000105897	protein_coding	0	0	0	9	0	0	0	0	0	0	0	0	0	0	0	0	9
ZFPL1	ENSMMUG00000018768	ENSMMUT00000026386	protein_coding	0	0	0	9	4	0	0	5	0	0	0	0	0	0	0	0	0
ZFPL1	ENSMMUG00000018768	ENSMMUT00000053670	protein_coding	0	0	0	6	0	0	0	6	0	0	0	0	0	0	0	0	0
ZFPL1	ENSMMUG00000018768	ENSMMUT00000109393	protein_coding	0	0	0	9	4	0	0	5	0	0	0	0	0	0	0	0	0
ZNF250	ENSMMUG00000011548	ENSMMUT00000016174	protein_coding	0	2	0	40	0	0	0	20	12	0	0	0	0	1	0	1	9
ZNF250	ENSMMUG00000011548	ENSMMUT00000038742	protein_coding	0	2	0	58	1	0	2	19	27	0	0	0	0	1	0	1	10
ZNF250	ENSMMUG00000011548	ENSMMUT00000038743	protein_coding	0	2	0	62	1	0	1	19	35	0	0	0	0	1	0	1	7
ZNF250	ENSMMUG00000011548	ENSMMUT00000086047	protein_coding	0	2	0	62	1	0	1	19	35	0	0	0	0	1	0	1	7
ZNF250	ENSMMUG00000011548	ENSMMUT00000086713	protein_coding	0	2	0	62	6	0	1	14	35	0	0	0	0	1	0	1	7
ZNF34	ENSMMUG00000014308	ENSMMUT00000038746	protein_coding	0	1	2	45	0	0	0	2	18	2	0	0	0	0	0	1	25
ZNF34	ENSMMUG00000014308	ENSMMUT00000083431	protein_coding	0	1	2	45	0	0	4	2	14	2	0	0	0	0	0	1	25
ZNHIT2	ENSMMUG00000018775	ENSMMUT00000026394	protein_coding	0	3	2	34	0	1	2	12	0	2	0	0	0	0	0	2	20
ZSCAN12	ENSMMUG00000011675	ENSMMUT00000016352	protein_coding	0	2	6	52	0	0	5	7	33	6	0	0	0	0	0	2	7
ZSCAN12	ENSMMUG00000011675	ENSMMUT00000109151	protein_coding	0	1	6	34	0	0	7	12	10	6	0	0	0	0	0	1	5
ZSCAN12	ENSMMUG00000011675	ENSMMUT00000109210	protein_coding	0	2	6	50	0	0	7	13	25	6	0	0	0	0	0	2	5
mml-mir-1234	ENSMMUG00000033757	ENSMMUT00000049491	miRNA	0	0	0	14	0	0	0	14	0	0	0	0	0	0	0	0	0
mml-mir-130a	ENSMMUG00000027028	ENSMMUT00000036729	miRNA	0	0	0	15	0	0	0	6	0	0	0	0	0	0	0	0	9
mml-mir-601	ENSMMUG00000027146	ENSMMUT00000036847	miRNA	0	0	0	48	0	0	0	19	0	0	0	0	0	0	0	0	29
mml-mir-7173	ENSMMUG00000058802	ENSMMUT00000086488	miRNA	0	0	0	32	0	0	0	20	0	0	2	0	0	0	0	0	10
mml-mir-939	ENSMMUG00000033381	ENSMMUT00000049115	miRNA	0	0	0	41	0	0	0	23	0	0	0	0	0	0	0	0	18
mml-mir-95	ENSMMUG00000027050	ENSMMUT00000036751	miRNA	0	0	0	53	0	0	0	15	0	0	0	0	0	0	0	0	38
